# Supplementary material for: Runx3, Brn3a and Isl1 interplay orchestrates the transcriptional program in the early stages of proprioceptive neuron development
Source: PLoS Genet. 2024 Dec 23;20(12):e1011401. doi: 10.1371/journal.pgen.1011401 (PMC11729954; doi:10.1371/journal.pgen.1011401)
Supplement: S1 Table — Promoters-only, intron/intergenic regions-only or in promoters and intron/intergenic regions. (XLSX) [file pgen.1011401.s005.xlsx]

## Sheet: ATAC_P-only
Supplementary Table 1: GO terms enrichment in 4,557 genes with ATAC peaks only in promoters
	Term name	Adjusted p value	Term size	Query size	Intersection
GO:MF	Ion binding	1.1e-56	5979	3895	1335
	Transcription regulator activity	8.99e-17	1813	3895	421
	cis-regulatory region sequence-specific DNA binding	7.79e-07	1134	3895	250
GO:BP	Metabolic process	5.06e-79	14675	3951	2681
	Cell cycle	6.36e-37	1817	3951	472
	Transcription by RNA polymerase II	3.51e-32	2579	3951	599
GO:CC	Vesicle	3.8e-15	2239	3910	463
	Spindle	5.95e-14	423	3910	126
	Peroxisome	0.005287	152	3910	42
	Synapse	0.006705	1677	3910	300
KEGG	Pathways of neurodegeneration - multiple diseases	7.05e-05	469	1588	125
	Cell cycle	0.000174	155	1588	52
	Metabolic pathways	0.00074	1610	1588	350
REAC	Cell cycle	8.06e-08	567	1807	185
	RNA polymerase II transcription elongation	0.000598	52	1807	27
	Metabolism of proteins	0.010304	1560	1807	398

## Sheet: ATAC_I-only
Supplementary Table 1: GO terms enrichment in 5,431 genes with ATAC peaks only in intron/intergenic regions
	Term name	Adjusted p value	Term size	Query size	Intersection
GO:MF	Cytokine activity	1.31e-17	241	4088	99
	Cytokine binding	1.56e-06	142	4088	52
	Channel activity	1.03e-05	483	4088	122
	Neuropeptide receptor binding	0.00369542	38	4088	18
GO:BP	Immune response	8.1e-25	1875	4177	464
	Cytokine production	8.11e-21	767	4177	227
	Inflammatory response	8.67e-19	769	4177	222
GO:CC	Secretory granule	0.00013	492	4200	118
	Receptor complex	0.001169	403	4200	97
KEGG	Cytokine-cytokine receptor interaction	2.9e-24	287	1474	122
	Neuroactive ligand-receptor interaction	6.98e-13	389	1474	125
	JAK-STAT signaling pathway	5.52e-07	170	1474	59
REAC	Chemokine receptors bind chemokines	3.15e-05	52	1349	25

## Sheet: ATAC_P-I
Supplementary Table 1: GO terms enrichment in 8,971 genes with ATAC peaks in promoters and intron/intergenic regions
		Term name	Adjusted p value	Term size	Query size	Intersection
GO:MF		Ion binding	1.74e-44	5979	4110	1346
		Gated channel activity	5.34e-36	312	4110	149
		Transcription factor binding	3.85e-12	643	4110	182
		Neurotransmitter receptor activity	1.69e-08	109	4110	47
GO:BP		Nervous system development	5.61e-134	2555	4105	862
		Neuron differentiation	5.08e-80	1555	4105	531
		Axon development	1.10441e-34	534	4105	201
		Neuronal death	8.58462e-20	439	4105	149
		Axon guidance	2.88639e-19	256	4105	103
GO:CC		Neuron projection	2.76e-88	1633	4120	564
		Synapse	1.1e-81	1677	4120	561
		Axon	7.28e-66	795	4120	320
		Dendrite	3.26e-60	801	4120	312
KEGG		Axon guidance	9.99e-15	181	1844	87
		Cholinergic synapse	5.47e-13	112	1810	60
REAC		Neuronal System	4.18e-25	307	2017	161
		GABA receptor activation	1.12406e-10	55	2017	39
		Nervous sytem development	6.98102e-06	245	2017	98
		Axon guidance	1.19093e-05	244	2017	97

## Sheet: H3K27Ac_P-only
Supplementary Table 1: GO terms enrichment in 5,722 genes with H3K27Ac peaks only in promoters
	Term name	Adjusted p value	Term size	Query size	Intersection
GO:MF	Ion binding	3.03e-92	5976	5224	1836
	DNA binding	1.25e-24	2432	5224	701					Go ters enrixhement in 5
	Chromatin binding	1.26e-10	613	5224	205
GO:BP	Metabolic process	2.989e-129	14599	5231	3625
	Organelle organization	2.172e-116	3468	5231	1215
	Macromolecular modification	6.658e-105	3597	5231	1219
	Cell cycle	1.68e-59	1802	5231	643
GO:CC	Catalytic complex	1.22e-115	1794	5169	753
	Mitochondrial membrane	1.19e-60	760	5169	352
	Transferase complex	1.85e-59	880	5169	380
KEGG	Metabolic pathways	3.754e-11	1610	2268	525
	Cell cycle	4.13e-07	155	2268	73
	RNA polymerase	0.000613	32	2268	19
REAC	RNA polymerase II transcription	5.059e-16	907	2629	402
	Cell cycle	2.436e-11	567	2629	259
	mRNA splicing	4.314e-10	186	2629	107

## Sheet: H3K27Ac_I-only
Supplementary Table 1: GO terms enrichment in 2,783 genes with H3K27Ac peaks only in intron/intergenic regions
	Term name	Adjusted p value	Term size	Query size	Intersection
GO:MF	Transporter activity	2.63e-23	1189	2418	232
	DNA-binding transcription factor activity	1.093e-19	1159	2418	218
	Signaling receptor activator activity	7.4e-13	557	2418	116
	Cytokine binding	4.599e-05	132	2418	34
GO:BP	Metal ion transport	1.835e-35	928	2394	212
	Immune system process	9.202e-28	2663	2394	412
	Leukocyte activation	2.932e-23	1001	2394	196
GO:CC	Cell projection	8.45e-21	2574	2423	378
	Neuron projection	2.09e-10	1575	2423	227
	Axon terminus	0.00105176	185	2423	37
	Dendrite	0.00406	780	2423	106
KEGG	Neuroactive ligand-receptor interaction	5.019e-21	389	970	111
	Cytokine-cytokine receptor interaction	1.486e-11	287	970	75
REAC	Signaling by GPCR	1.893e-22	585	999	157
	Neuronal system	5.059e-16	308	999	69
	Signal transduction	0.0001614	2080	999	312
	Ion channel transport	0.003327	167	999	40

## Sheet: H3K27Ac_P-I
Supplementary Table 1: GO terms enrichment in 7,074 genes with H3K27Ac peaks in promoters and intron/intergenic regions
	Term name	Adjusted p value	Term size	Query size	Intersection
GO:MF	Ion binding	1.19e-35	5976	3393	1121
	Transcription factor binding	3.85e-13	643	3393	163
GO:BP	Nervous system development	3.507e-89	2517	3358	672
	Neuron differentiation	2.419e-58	1552	3358	429
	Cell death	7.299e-39	2133	3358	483
	Axon development	7.25e-25	541	3172	158
GO:CC	Neuron projection	1.1e-64	1585	3373	447
	Synapse	5.27e-52	1660	3373	433
	Dendrite	7.836e-46	780	3373	251
	Axon	1.452e-45	792	3373	253
KEGG	Axon guidance	3.714e-15	181	1367	75
	Colinergic synapse	1.45e-11	112	1480	52
	Apoptosis	7.39e-05	136	1480	46
	Neurotrophin signaling pathway	0.00482174	121	1367	36
REAC	Nervous system development	4.302e-08	247	1648	91
	Axon guidance	8.639e-08	246	1648	90
	Neurotransmitter receptor and postsynaptic signal transmission	0.0392632	131	1648	44

## Sheet: Runx3_RBS_P-only
Supplementary Table 1: GO terms enrichment in 2,776 genes with Runx3_RBS peaks only in promoters
	Term name	Adjusted p value	Term size	Query size	Intersection
GO:MF	Ion binding	4.15e-46	5904	2529	899
	Transcription regulator activity	1.61e-07	1815	2529	262
	cis-regulatory region sequence-specific DNA binding	5.62e-06	1130	2529	172
GO:BP	Metabolic process	4.5e-61	14703	2539	1764
	Cell cycle	4.91e-33	1799	2539	333
	Transcription by RNA polymerase II	2.54e-26	2585	2539	411
	Programmed cell death	1.81e-11	2057	2539	295
GO:CC	Spindle	8.66e-15	421	2560	98
	Vesicle	2.25e-13	2210	2560	321
	Synapse	1.55e-05	1516	2560	206
	Myelin sheath	0.00194596	209	2560	41
KEGG	Metabolic pathways	0.0232888	1610	1092	242
	Cell cycle	0.0260717	125	1092	30
	Pathways of neurodegeneration - multiple diseases	0.04012	469	1092	13
REAC	RNA polymerase II transcription	2.61e-09	906	1252	208
	Metabolism of RNA	3.06e-07	531	1252	131
	Cell cycle	4.32e-07	560	1252	136

## Sheet: Runx3_RBS_I-only
Supplementary Table 1: GO terms enrichment in 4,248 genes with Runx3_RBS peaks only in intron/intergenic regions
	Term name	Adjusted p value	Term size	Query size	Intersection
GO:MF	Ion binding	7.15e-47	5904	3919	1286
	Channel activity	8.03e-16	483	3919	151
	Trancription regulator activity	3.63e-15	1815	3919	415
	Growth factor binding	1.34e-11	139	3919	59
	Chromatin binding	0.00023353	611	3919	141
	Structural constituent of synapse	0.00096985	30	3919	16
GO:BP	Nervous system development	3.1e-111	2508	3922	781
	Neuron differentiation	4.98e-77	1529	3922	503
	Neuron projection morphogenesis	2.31e-44	678	3922	247
	Synapse organization	7.9e-36	434	3922	185
	Axon development	6.84e-32	517	3922	186
	Axon guidance	1.32e-25	248	3922	108
	Neuron death	6.73e-13	430	3922	127
	Cytokine production	2.52e-12	766	3922	192
	Neuromuscular process	1.38e-05	179	3922	56
GO:CC	Neuron projection	1.55e-60	1598	3936	485
	Synapse	2.94e-60	1516	3936	467
	Axon	6.24e-37	783	3936	257
	Dendrite	9.2e-27	781	3936	234
	Ion channel complex	1.45e-15	295	3936	102
	Neurotransmitter complex	9.54e-07	43	3936	23
KEGG	Axon guidance	8.49e-11	181	1657	75
	Glutamatergic synapse	1.54e-06	113	1657	47
	Neuroactive ligand-receptor interaction	0.00028083	383	1657	108
REAC	Axon guidance	0.00069164	252	1769	85

## Sheet: Runx3_RBS_P-I
Supplementary Table 1: GO terms enrichment in 1,356 genes with Runx3_RBS peaks in promoters and intron/intergenic regions
		Term name	Adjusted p value	Term size	Query size	Intersection
GO:MF		Ion binding	6.26e-19	5904	1261	440
		Transcription factor binding	1.74e-11	614	1261	78
		Chromatin binding	2.39e-05	611	1261	63
		Nervous system development	2.68e-36	2508	1263	266
GO:BP		Neuron differentiation	5.6e-33	1529	1263	189
		Neuron projection development	1.05e-24	1088	1263	139
		Cell death	1.65e-17	2238	1263	202
		Axon extension	5.43e-06	134	1263	25
		Neuron projection	6.41e-20	1598	1263	165
GO:CC		Axon	4.07e-14	783	1263	93
		Synapse	3.5e-13	1516	1263	142
		Dendrite	6.47e-12	781	1263	88
KEGG		Axon guidance	6.29e-05	181	547	30
REAC		Axon guidance	0.0242842	252	609	36
		Nervous system development	1.19093e-05	253	609	36
