# Supplementary material for: Runx3, Brn3a and Isl1 interplay orchestrates the transcriptional program in the early stages of proprioceptive neuron development
Source: PLoS Genet. 2024 Dec 23;20(12):e1011401. doi: 10.1371/journal.pgen.1011401 (PMC11729954; doi:10.1371/journal.pgen.1011401)
Supplement: S2 Table — (XLSX) [file pgen.1011401.s006.xlsx]

## Sheet: 86 downregulated Runx3 HCT
	S2 Table. Number of separate and overlapping Runx3, Brn3a and Isl1 peaks in downregulated Runx3 HCT (E11.5)
86 down-regulated
Runx3 targets
	Runx3_RBS_only	Brn3a_BRNF_only	Isl1_LHXF_only	Runx3_RBS_Brn3a_BRNF	Runx3_RBS_Isl1_LHXF	Brn3a_BRNF_Isl1_LHXF	Runx3_RBS_Brn3a_BRNF_Isl1_LHXF
2008-03-01		2 (1+ATAC)			1(1 +ATAC)
1700034H15Rik							1 (1 +ATAC & K27)
4933431E20Rik	1 (1 in promoter +ATAC & K27)
Ablim3	1	1			1 (1 +ATAC & K27)
Adcy1		2		1 (1 +ATAC)			1 (1 +ATAC)
AI593442		6	1		1(1 +ATAC)	1
Anxa2	2 (1+ATAC)	5 (2+ATAC)					1
Anxa5		1		1 (1 in promoter +ATAC &K 27)
Asic1	1	3 (1+ATAC & K27, 1+K27)				1 (1 +ATAC)	1 (1 +ATAC)
Cacna2d2	2						2 (1+ATAC, 1+ATAC & K27)
Calca	1	5 (1+ATAC)		1 (1 +ATAC)		1
Calcb		4		1 (1 +ATAC)		1
Camk1g	1	5 (1+ATAC, 1+K27)	2 (1+ATAC, 1+ATAC& K27)			1 (1 +ATAC)
Cbln2		14 (4+ATAC)		1 (1m +ATAC)		3 (3 +ATAC)	4 (3 +ATAC, 1+ ATAC & K27)
Cckar	1
Ccser2		4 (1+ATAC)					1 (+ATAC)
Cdh12	1 (1 +ATAC)	19 (4 +ATAC, 1 ATAC&K27)				8 (4 +ATAC)	2 (2 +ATAC)
Cdh18	2 (1 +ATAC&K27)	12 (2 +ATAC, 3 +ATAC & K27)				5 (1 +ATAC, 1 +ATAC & K27)	1 (1 +ATAC )
Cntfr		2 (1 +ATAC & K27)		1 (1 +ATAC &K27)		1 (1 +ATAC & K27)
Cntnap2	1	26 (3 +ATAC)		3 (2 +ATAC)	1 (1 +ATAC )	6 (4 +ATAC)	4 (2 +ATAC, 2 +ATAC & K27)
Cpeb2	3 (1 in promoter + ATAC & K27, 1 +ATAC, 1 +ATAC & K27)	4 (2 +ATAC)			1 (1 +ATAC)
Cyth3		3 (1 +ATAC)		1
Dock5		10 (1 +ATAC & K27, 2 +K27)		2 (1+K27)	1 (1 +ATAC)	7 (2 +ATAC , 1 +ATAC & K27)
Fam189a1	5 (1 +ATAC & K27)	2 (1 +ATAC)			1		5 (1 +ATAC, 1 +ATAC & K27)																			2
Frmd3	1 (1 in promoter +ATAC & K27)
Gabrb3	1 (1 in promoter + ATAC & K27)	4 (1 +ATAC)				2 (1 +ATAC)
Gal	2 (1 +ATAC)
Galnt14	1	8 (1 +ATAC, 1 +ATAC & K27)	1			1 (+ ATAC & K27)	1 (1 + ATAC & K27)
Gfra3		1 (1 +ATAC & K27)			1	1 (+ATAC & K27)	1 (1 +ATAC)
Gm20597		3 (2 +ATAC, 1 +ATAC & K27)		1 (1 in promoter + ATAC & K27)			1 (1 +ATAC & K27)
Grik1		5 (1 +ATAC)				5 (3 +ATAC)	2 (2 +ATAC)
Grm3		7 (1 +ATAC)		1 (1 +ATAC)		2 (2 +ATAC)
Hoxd10	1 (1 in promoter + ATAC & K27)
Insrr	1			1
Jph4				1
Kcnb1		3 (1 + K27)		1	1 (1 + ATAC)	2 (2 + ATAC & K27)
Kirrel3		11 (2 +ATAC)	1		1	4 (1 + ATAC)	4 (1 +ATAC, 2 +ATAC & K27)
Klhl5	1 (1 +ATAC & K27)	4				1	1 (1 in P2 promoter +ATAC & K27)
Malat1	1 (1 +ATAC & K27)	1 (1 +ATAC & K27)
Mark1	1	5 (1 +K27)	1 (1 +ATAC)			5 (1 +ATAC & K27)
Mdga1		5	2 (1+ ATAC, 1 + ATAC & K27)		1 (1 +ATAC)	1	1 (1 +K27)
Mgat4c		20 (1 +ATAC)	1 (1 in P2 promoter +ATAC )			7 (4 +ATAC)	2 (2 +ATAC)
Mgst3	1 (1 +ATAC)					1 (+ATAC)
Miat	1 (1 +ATAC & K27)	1 (1 +ATAC & K27)		1 (1 + ATAC & K27)
Mir124a-1hg	3 (1 in promoter +ATAC & K27)	3 (1 +ATAC & K27)		2 (1 +ATAC & K27)			1 (1 +ATAC & K27)
Mycn	3 (1 in promoter + ATAC & K27, 1 +ATAC & K27)			1 (1 in promoter +ATAC & K27)		1 (+ATAC)
Myo1e	2 (1 in promoter + ATAC & K27)	2				1	1 (1 +ATAC)
Ncam2		31 (4 +ATAC)				7 (3 +ATAC, 1 +ATAC)	1 (1 +ATAC)
Neurod1	2 (1 in promoter +ATAC & K27, 1 +ATAC)	2 (1 + ATAC)				2 (1 +ATAC, 1 +K27)
Nfia	3 (2+ATAC & K27)	18 ( 6 + ATAC & K27)	1 (1 + ATAC & K27)		2	4 (2 +ATAC, 1 + K27, 1 +ATAC & K27)	3 (3 + ATAC)
Pcdh15		9	1 (1 in promoter +ATAC)			8 (3 +ATAC)	1 (1 +ATAC)
Pde2a	1 (1 +ATAC)	2 (1 +ATAC & K27)				1
Pfkp	1	5 (2 +ATAC)				3 (2 +ATAC)
Piezo2		4 (1 +ATAC)				2 (2 +ATAC & K27)	3 (1 +ATAC)
Pirt	1	3 (+ATAC)				1	2 (1 +ATAC, 1 in promoter +ATAC & K27)
Pls1		1		2 (1 +ATAC)
Ppp1r3b	1 (1 in promoter + ATAC & K27)	2				1 (1 +ATAC)
Prdm12		1 (1 in promoter)					1
Prune2		4				1	1 (1 +ATAC)
Rab40c				1 (1 in promoter +ATAC & K27)
Runx3	39 (1 in P2 promoter +ATAC & K27, 5 + ATAC & K27, 1 + ATAC, 28 +K27)	1 (1 + ATAC & K27)	4 (1 in P1 promoter + ATAC & K27, 1 +ATAC, 1 +K27)	3 (3 +ATAC & K27)	9 (1+K27, 1 +ATAC & K27)	2 (2 +ATAC & K27)	5 (5 + ATAC & K27)
Scn7a		1				3 (1 +ATAC)	2 (2 + ATAC)
Scn10a		1	1 (1 +ATAC)			1 (1 in promoter)	1 (1 +ATAC & K27)
Sema5a	2 (1+ ATAC, 1 +ATAC & K27)	4 (1 +ATAC)				6 (2 +ATAC )
Shisa6		6 (1 +ATAC)	1			3	1 (1 +ATAC & K27)
Six1	1 (1 +ATAC & K27)	2 (1 +ATAC & K27)				4 (1 in promoter +ATAC & K27, 1 +ATAC)
Slc16a2							1 (1 +ATAC)
Slc24a2	1	5 (1+ ATAC)	1			1	1 (1 +ATAC & K27)
Slco2a1	1			1
Slco4a1		1			3 (1 +ATAC, 2 +ATAC & K27)
Snhg14	1 (1 + ATAC)	1
Snhg17		1 (1 +ATAC)					1 (1 + ATAC & K27)
Sorcs1	2 (1 +ATAC)	14 (3 +ATAC, 1 +K27)		2		5 (2 +ATAC)	1 (1 +ATAC)
Spock1		9 (1 +ATAC)	1 (1 +ATAC)	1 (1 +ATAC)		2	2 (1 +ATAC, 1 +K27)
Stra6							1 (1 in promoter +ATAC & K27)
Syn2	1 (1 +ATAC)	1
Syt16		2 (1 +ATAC & K27)				1	1 (1 +ATAC)
Tbc1d9		4		1 (1 + ATAC & K27)		1 (+ATAC & K27)
Tceanc2	1 (1 in promoter +ATAC & K27)	2 (1 +ATAC & K27)
Tenm2	2 (1 + ATAC, 1 +ATAC & K27)	15 (3 +ATAC, 1 +ATAC & K27)		1		3 (2 +ATAC)	2 (2+ ATAC)
Tnks	1 (1 +ATAC & K27)	6		1 (1 in promoter +ATAC & K27)	2	3 (1 +ATAC)
Tns1	2 (1 + ATAC & K27)	1		1 (1 +ATAC)
Ttll6				1 (1 +ATAC)
Usp12	1 (1 in promoter +ATAC & K27)	2			1 (1 +ATAC & K27)		1 (1 +ATAC & K27)
Zdhhc22	1
Zfp804a		12 (1 +ATAC)		1 (1 in promoter +ATAC & K27)		3 (1 +ATAC)	1
Genes with peaks	47	69	14	29	16	49	42
ATAC/K27	31	47	9	22	10	35	40														2
Total peaks	108	386	19	37	27	136	71
Peaks with ATAC/K27	73	88	13	25	14	69	62

## Sheet: 158 upregulated HCT
	S2 Table. Number of separate and overlapping Runx3, Brn3a and Isl1 peaks in upregulated Runx3 HCT (E11.5)
158 up-regulated
Runx3 targets
	Runx3_RBS_only	Brn3a_BRNF_only	Isl1_LHXF_only	Runx3_RBS_Brn3a_BRNF	Runx3_RBS_Isl1_LHXF	Brn3a_BRNF_Isl1_LHXF	Runx3_RBS_Brn3a_BRNF_Isl1_LHXF
2001-03-01		3 (1 +ATAC)		1 (1 +ATAC)		1 (1 +ATAC)
Adcy7	1 (1 +ATAC)
Aif1	1 (1 +ATAC)
Aim2	1 (1 +ATAC & K27)
Akap8l	1 (1 in promoter +ATAC & K27)
Aldh16a1	1 (in promoter +ATAC & K27)
Alox5ap	2 (1 +ATAC & K27)	1	2 (2 +ATAC & K27)		1 (1 + ATAC & K27)	1 (1 + ATAC & K27)	1 (1 +ATAC & K27)
Ap2s1				1 (1 in promoter +ATAC & K27)
Arap3	1	5 (1 +ATAC, 2 + ATAC & K27)		1 (1 +ATAC)	2 (1 +ATAC, 1 +ATAC & K27)		1 (1 +ATAC & K27)
Arhgap15		11 (3 +ATAC)		1		1	1 (1 +ATAC)
Arhgap6	1 (1 +ATAC)
Arl4c	1 (1 in promoter +ATAC & K27)	1		1 (1 +ATAC)		1
Arsb		4		1
Asf1b					1 (1 in promoter +ATAC & K27)
Atp8b4					1
B4galnt1	1 (1 in promoter +ATAC & K27)
Bcan	2 (1 +ATAC, 1 +ATAC & K27)
Bop1	1 (1 in promoter +ATAC & K27)
Brca1	1 (1 in promoter +ATAC & K27)	1
C1qa							1 (1 +ATAC)
Cartpt		8 (1 +ATAC)		1 (1 +ATAC & K27)		5 (2 +K27, 2 +ATAC & K27)
Cbx1	1 (1 in promoter +ATAC & K27)					1 (1 +ATAC)
Ccdc86	1 (1 in promoter +ATAC & K27)
Cd109	1 (1 +ATAC)	1
Cd180		6		1	1 (1 +ATAC)	2 (1 +ATAC)	2 (1 +ATAC, 1 +ATAC & K27)
Cd33	1 (1 +ATAC)
Cdc6				1 (1 +ATAC & K27)
Cdca7		3		1		1 (1 +ATAC)
Cdca8	1 (1 in promoter +ATAC & K27)
Clns1a	1 (1 in promoter +ATAC & K27)
Cnmd		1 (1 +ATAC)	2 (1 +ATAC)		1		1 (1 +ATAC & K27)
Cped1		2				2 (1 +ATAC)	1 (1 +ATAC)
Cryba4	1 (1 +ATAC & K27)	1 (1 +ATAC & K27)
Dcc		14 (5 +ATAC)				1	1
Ddx54	1 (1 in promoter +ATAC & K27)
Dock2	3 (1 +ATAC & K27)	6 (2 +ATAC, 1 +ATAC & K27)	1
Dusp6		5 (1 +ATAC, 1 +ATAC & K27)	1	1		3 (3 +ATAC)	1 (1 +ATAC)
E230029C05Rik		2 (1 +ATAC)					1
Ect2	1 (1 + K27)			1 (1 in promoter +ATAC & K27)		1 (1 +ATAC)	1 (1 +ATAC)
Fam129a		1 (1 +ATAC)		1 (1 +ATAC)			1 (1 +ATAC)
Fam198b	1 (1 in promoter +ATAC & K27)	3 (2 +ATAC)		1 (1 +ATAC & K27)		1 (1 +ATAC)
Fam46a	1 (1 in promoter +ATAC & K27)	3				1 (1 +ATAC)	1
Fgd2						1 (1 +ATAC)	1 (1 +ATAC & K27)
Fgfr3	1 (1 +ATAC + K27)
Fip1l1	1 (1 in promoter +ATAC & K27)
Fuca1	1 (1 in promoter +ATAC & K27)
Gadd45g	2 (2 in promoter +ATAC +K27)	1		1 (1 +ATAC)	1	1 (1 +ATAC & K27)	2 (2 +ATAC & K27)
Gata2	1 (1 +ATAC)
Gfra2	1 (1 +ATAC)	1					1 (1 +ATAC)
Gm14005	2 (1 +ATAC, 1 ATAC & K27)	3 (1+ATAC)					1 (+ATAC & K27)
Gmfg	1 (1 in promoter +ATAC & K27)
Gpr141	1	5 (1 +ATAC)
Gpr65	1	1				1 (1 +ATAC)
Gpr68	1 (1 in P2 promoter + K27)
Gusb	1
Haao					1
Hapln1		3 (1 +ATAC)			1 (1 +ATAC)	4 (1 +ATAC)
Heatr5a	1	2
Hist3h2ba							1 (1 +ATAC & K27)
Hmga2	2	4 (1 +ATAC)
Hmmr	1 (1 in promoter +ATAC & K27)
Hnrnpm	1 (1 in promoter +ATAC & K27)
Hoxb5os	1 (1 +ATAC & K27)	2 (1 +K27, 1 +ATAC & K27		1 (1 +K27)
Icos	1	3 (1+ATAC)			1	2
Icosl	1
Ifngr1					1 (1 in promoter +ATAC & K27)
Il10ra	1
Il16					1
Iqgap2	1	4 (2 +ATAC)	1 (1 +K27)
Itga2b	1
Itgb5	5 (3 +ATAC & K27)	2	1 (1 +ATAC &K27)
Kit		7		1 (1 +ATAC)		1	1 (1 +ATAC)
Klk8	1 (1 +ATAC)
Laptm5			1 (1 +ATAC & K27)				1 (1 +ATAC & K27)
Lgmn	1 (1 in promoter +ATAC & K27)			1
Limch1	2 (1 +ATAC)	1 (1 +ATAC & K27)		1 (1 +ATAC)		1	1
Lpxn		1 (1 in promoter +ATAC & K27)		1 (1 in promoter +ATAC & K27)
Lst1	1 (1 +ATAC)
Ly86		4 (1 +ATAC)		3 (1 +ATAC & K27)	1	3 (2 +ATAC, 1 +ATAC & K27)
Mcm3	1 (1 in promoter +ATAC & K27)
Mcm5	1 (1 in promoter +ATAC & K27)	1				1 (1 +ATAC)
Meis1	1 (1 in promoter +ATAC & K27)	2 (2 +ATAC & K27)	1	2 (2 +ATAC & K27)		1 (1 +ATAC)	1 (1 +ATAC)
Milr1	1 (1 +ATAC)
Mn1	4	3	1 (1+ATAC & K27)
Mocs1	1	1
Mrpl43	1 (1 in promoter +ATAC & K27)
Mtr	1 (1 in promoter +ATAC & K27)
Ncf2	1 (1 +ATAC & K27)
Ndufa6	1 (1 in promoter +ATAC & K27)
Nfam1	1	1 (1 +ATAC)		1 (1 +ATAC)		1 (1 +ATAC & K27)	1 (1 +ATAC)
Nlrp1a	1
Nova1		15 (6 +ATAC)		2 (1 +ATAC)		2 (2 + ATAC)	3 (3 +ATAC)
Nr5a2	1	13 (4 +ATAC, 1 +K27, 1 +ATAC & K27)	2 (1 +ATAC)	2 (1 +ATAC & K27)		4 (2 +ATAC)	6 ( 5 + ATAC)
Ntrk2	2 (1 +ATAC)	5 (3 +ATAC)	1 (1 +ATAC)	2 (1 +ATAC & K27)		1	1
Nxt1	2 (1 in promoter +ATAC & K27, 1 ATAC & K27)	1 (1 +ATAC & K27)		1 (1 +ATAC)		1 (1 +ATAC)	1 (1 +ATAC)
Olfm2		2 (1 +ATAC)		1 (1 +ATAC)		1 (1 +ATAC)	1 (1 +ATAC)
Parvg	1 (1+ATAC & K27)	1 (1 +ATAC)	1 (1+ATAC)
Pctp	1	2		2 (1 +ATAC)
Pdzrn3	2 (2 +ATAC)	7 (4 +ATAC, 1 +ATAC & K27)	2 (2 +ATAC)	1 (1 +ATAC)		3 (2 +ATAC)	1 (1 +ATAC)
Pdzrn4		7 (1 +ATAC)		1		6 (5 +ATAC)	1
Pebp1	1 (1 +ATAC & K27)
Peg10	2 (1 +ATAC)
Phb	3 (1 +ATAC, 1 +ATAC & K27)			2 (1 in promoter +ATAC & K27)	1 (1 +K27)	2
Pik3ap1					1
Plcg2	1 (1 +ATAC)	1				1
Pou2f2	1 (1 +ATAC & K27)
Pou6f2		5 (1 +ATAC, 1 +ATAC & K27)				4 (2 +ATAC, 1 K27)	1 (1 +ATAC)
Prkcq		2		1 (1 +ATAC)	1	1 (1 +ATAC)	1
Pros1		8 (3 +ATAC)				5 (5 +ATAC)	1 (1 +ATAC)
Prr5l				1 (1 +ATAC & K27 )		1 (1 +ATAC)
Prtg	1 (1 +ATAC)	1
Psmd8				1 (1 in promoter +ATAC & K27)
Ptgs1	1 (1 +K27)
Ptprc	1 (1 +ATAC & K27)					2 (2 +ATAC)
Pts	1
Rab1b	1 (1 in promoter +ATAC & K27)
Rac2	1
Rcsd1	1 (1 +K27)	1 (1 +ATAC)
Rgs2	3 (1 in promoter +ATAC & K27, 1 +ATAC)	3 (2 +ATAC)	1				1 (1 +ATAC)
Rnf152	1	1 (1 +ATAC)
Rrm2	1 (1 +ATAC & K27)	2
Scimp							1 (1 +ATAC & K27)
Serpinb6b	1
Sfmbt2	1 (1 +ATAC & K27)	2 (1+ATAC)		1 (1 +ATAC)	1	1 (1 +ATAC)	1 (1 +ATAC)
Sgk1	1	4 (1 +ATAC)	1			3 (2 +ATAC)	1 (1 +ATAC)
Sgk3		1					1
Sh3bp1	1
Slc1a2		2 (1 in promoter + K27, 1 +ATAC)			1 (1 +ATAC)	1 (1 +ATAC)	2 (1 +ATAC & K27, 1 +K27)
Slc22a3	1 (1 +ATAC)					1 (1 +ATAC)
Snrpa	1 (1 in promoter + ATAC & K27)					1 (1 +ATAC)
Snx14	1 (1 in promoter + ATAC & K27)	1
Sox6		10 (1 +ATAC)	2	3 (1 +ATAC, 1 in P5 promoter +ATAC & K27)		1
Spaca9	1 (1 in promoter + ATAC & K27)
Spcs2	1 (1 in promoter + ATAC & K27)
Specc1	1
Srgn	1
Stat4	1 (1 +ATAC & K27)	1
Stk17b	1 (1 in promoter + ATAC & K27)		1
Stk32b							1 (1 +ATAC)
Susd3	1 (1 in promoter)
Tapbp	1 (1 +ATAC)
Tbxas1		1			1		1
Tlr4		13 (4 +ATAC)			1 (1 +ATAC)	1 (1 +ATAC)	1 (1 +ATAC)
Tmem108	1	10 (1 +ATAC & K27, 1 +ATAC)	1 (+ATAC)			3 (1 +ATAC & K27, 1 +ATAC)	2 (2 +ATAC & K27)
Tnfaip8	1 (1 in promoter + ATAC & K27)
Tnfrsf11a	1 (1 +ATAC)	1
Tox	1 (1 +ATAC)	6				2 (2 +ATAC )	2 (2 +ATAC)
Tsc22d1	1 (1 in P3 promoter +ATAC & K27)	4		1 (1 +ATAC & K27)	1 (1 +ATAC & K27)
Tspan32	1			1 (1 + K27)
Twf2	2 (1 in promoter + ATAC & K27, 1 +ATAC & K27)	1
Upf1	1 (1 in promoter +ATAC & K27)
Vav1	2 (1 +ATAC)
Vps72	1 (1 in promoter +ATAC)
Wdfy4	1	4 (1 +ATAC & K27)				1 (1 +ATAC & K27)	1 (1 +ATAC)
Yaf2					1
Zfhx3	3 (1 +K27)	5 (1 +ATAC)	2 (1 +K27)		1 (1 +ATAC)	1	1 (1 +K27)
Zfp36	1
Zfp536		8 (3 +ATAC , 1 +K27)	1 (1 +ATAC)	1 (1 +ATAC & K27 )		6 (1 +ATAC, 1 + K27)	1 (1 +ATAC)
Genes with peaks	113	77	20	40	24	51	47
ATAC/K27	76	46	13	33	11	40	38
Total peaks	142	285	25	50	25	94	58
Peaks with ATAC/K27	84	85	15	35	11	64	48
