# Supplementary material for: Runx3, Brn3a and Isl1 interplay orchestrates the transcriptional program in the early stages of proprioceptive neuron development
Source: PLoS Genet. 2024 Dec 23;20(12):e1011401. doi: 10.1371/journal.pgen.1011401 (PMC11729954; doi:10.1371/journal.pgen.1011401)
Supplement: S4 Table — (XLSX) [file pgen.1011401.s008.xlsx]

## Sheet: Runx3_noRBS peaks & ATAC
S4 Table.	Runx3_noRBS peaks with or without ATAC
chr	start	end	RBS	ATAC_E11.5_Jan23
chr6	79818083	79818381	0	1
chr6	134511118	134511346	0	1					3517 out of 3842 Runx3_noRBS (91.5% ) peaks have ATAC
chr9	44478950	44479130	0	1
chr14	24262869	24263290	0	1
chr12	118221384	118221610	0	1
chr1	135620128	135620378	0	1
chr11	79806081	79806297	0	1
chr11	43411508	43411699	0	1
chr5	74175623	74175877	0	1
chr6	68711340	68711505	0	1
chr3	90623481	90623703	0	1
chr5	13007178	13007357	0	1
chr18	76533589	76533978	0	1
chr3	99739735	99740034	0	1
chr7	83459600	83459902	0	1
chr9	93174253	93174350	0	1
chr18	68976465	68976744	0	1
chr5	138656917	138657041	0	1
chr1	186474991	186475098	0	1
chr6	10969980	10970245	0	1
chr9	30936777	30936883	0	1
chr6	140888551	140888767	0	1
chr5	88364845	88365019	0	1
chr13	112204923	112205089	0	1
chr15	76138491	76138688	0	1
chr4	129455495	129455590	0	1
chr9	96818651	96818787	0	1
chr11	88280466	88280795	0	1
chr8	102103686	102103972	0	1
chr17	64770373	64770601	0	1
chr10	96077525	96077922	0	1
chr6	133960840	133960956	0	1
chr1	14513637	14514090	0	1
chr13	95547240	95547519	0	1
chr12	59262973	59263131	0	1
chr8	37063920	37064038	0	1
chr3	11244809	11245041	0	1
chr11	27264394	27264569	0	1
chr10	105638985	105639122	0	1
chr17	13043902	13044108	0	1
chr17	36541548	36541764	0	1
chr13	51259028	51259441	0	1
chr13	56475494	56475579	0	1
chr17	26885061	26885272	0	1
chr14	100459168	100459444	0	1
chr17	88938249	88938614	0	1
chr12	86795966	86796095	0	1
chr11	54812693	54813131	0	1
chr10	79654963	79655343	0	1
chr11	119130477	119130677	0	1
chr2	127136987	127137235	0	1
chr6	41761768	41761930	0	1
chr17	83253145	83253275	0	1
chr14	67136017	67136215	0	1
chr1	65421070	65421274	0	1
chr1	9541300	9541517	0	1
chr14	20067407	20067604	0	1
chr10	9902050	9902223	0	1
chr6	128318512	128318652	0	1
chr2	150023999	150024253	0	1
chr2	144452715	144452862	0	1
chr17	56507139	56507545	0	1
chr19	30843381	30843573	0	1
chr18	82569006	82569173	0	1
chr7	44351264	44351496	0	1
chr5	92861808	92861939	0	1
chr3	152478987	152479301	0	1
chr11	117319702	117319891	0	1
chr10	74335514	74335844	0	1
chr2	28517275	28517542	0	1
chr3	132747151	132747287	0	1
chr12	5210903	5211051	0	1
chr10	4553628	4553960	0	1
chr3	88624883	88625150	0	1
chr1	37220230	37220396	0	1
chr1	168382864	168383052	0	1
chrX	166173820	166174011	0	1
chr2	179694817	179695026	0	1
chr6	53430095	53430328	0	1
chr2	110663384	110663589	0	1
chr2	166108445	166108566	0	1
chr1	46886157	46886406	0	1
chr6	90725028	90725222	0	1
chr2	106774672	106774929	0	1
chr8	94387419	94387557	0	1
chr13	110062869	110063105	0	1
chr19	22884117	22884263	0	1
chr5	132314549	132314685	0	1
chr2	44222348	44222632	0	1
chr4	135154051	135154423	0	1
chr7	34218321	34218548	0	1
chr13	51493834	51493979	0	1
chrX	143906781	143906971	0	1
chr5	139797866	139798111	0	1
chr11	90538482	90539173	0	1
chr17	47789043	47789246	0	1
chr1	104986348	104986616	0	1
chr11	101462746	101462848	0	1
chr17	63295275	63295365	0	1
chr9	24745131	24745269	0	1
chr10	63026213	63026361	0	1
chr18	37826211	37826381	0	1
chr5	24029568	24029754	0	1
chr10	128303597	128303799	0	1
chr13	75727160	75727254	0	1
chr7	66387327	66387553	0	1
chr10	69803261	69803383	0	1
chr8	79030500	79030585	0	1
chr12	70588091	70588274	0	1
chr16	93422385	93422604	0	1
chr13	29416991	29417238	0	1
chr13	103644530	103644724	0	1
chr1	72244324	72244592	0	1
chr17	17063956	17064110	0	1
chr10	81473007	81473142	0	1
chr1	161877277	161877518	0	1
chr7	99380518	99380709	0	1
chr17	86166749	86166858	0	1
chr7	44895655	44895851	0	1
chr8	60631759	60631929	0	1
chr2	21204993	21205269	0	1
chr19	36538677	36538770	0	1
chr2	132903731	132903880	0	1
chr11	52037742	52037961	0	1
chr1	12869297	12869691	0	1
chr10	73648287	73648528	0	1
chr5	17766143	17766326	0	1
chr2	157328322	157328611	0	1
chr16	29734475	29734571	0	1
chr5	150129974	150130298	0	1
chr2	93123899	93124176	0	1
chr15	98971190	98971401	0	1
chr10	9696688	9696910	0	1
chr1	153355956	153356168	0	1
chr2	102290188	102290296	0	1
chr9	111917270	111917427	0	1
chr2	123312296	123312440	0	1
chr4	54601648	54602062	0	1
chr1	104425348	104425652	0	1
chr1	122161869	122162105	0	1
chr1	128585866	128586199	0	1
chr1	141609791	141610076	0	1
chr1	156782108	156782638	0	1
chr1	157636576	157636771	0	1
chr1	158082930	158083207	0	1
chr1	159127802	159128341	0	1
chr1	168760390	168760522	0	1
chr1	172657718	172657982	0	1
chr1	185020885	185021229	0	1
chr1	30564613	30565145	0	1
chr1	35201632	35201834	0	1
chr1	35393660	35393939	0	1
chr1	49891486	49891748	0	1
chr1	79344101	79344557	0	1
chr10	100755167	100755385	0	1
chr10	104660278	104660522	0	1
chr10	105023547	105023814	0	1
chr10	105025869	105026085	0	1
chr10	114137128	114137345	0	1
chr10	114214442	114214657	0	1
chr10	116012562	116012833	0	1
chr10	116771866	116772295	0	1
chr10	126239766	126239935	0	1
chr10	126718460	126718857	0	1
chr10	24731599	24731903	0	1
chr10	34667859	34668112	0	1
chr10	70401131	70401490	0	1
chr10	91241756	91241986	0	1
chr10	99556046	99556394	0	1
chr11	105507944	105508197	0	1
chr11	111558485	111558918	0	1
chr11	19529022	19529360	0	1
chr11	45123339	45123515	0	1
chr11	45508516	45508810	0	1
chr11	48630893	48631072	0	1
chr11	82308030	82308283	0	1
chr11	83271594	83271997	0	1
chr12	100255039	100255352	0	1
chr12	103265856	103266086	0	1
chr12	110375264	110375629	0	1
chr12	25099409	25099571	0	1
chr12	26533787	26534080	0	1
chr12	26884143	26884304	0	1
chr12	5440493	5440770	0	1
chr12	86802381	86802530	0	1
chr12	96130084	96130323	0	1
chr12	98406174	98406456	0	1
chr12	99639937	99640100	0	1
chr13	26996972	26997159	0	1
chr13	28416267	28416581	0	1
chr13	37104019	37104235	0	1
chr13	4734824	4735045	0	1
chr13	51812010	51812215	0	1
chr13	64323780	64323980	0	1
chr13	70509211	70509445	0	1
chr13	78937741	78937999	0	1
chr13	90182363	90182541	0	1
chr13	90376248	90376437	0	1
chr14	104208066	104208463	0	1
chr14	106379900	106380152	0	1
chr14	116755659	116755962	0	1
chr14	31934539	31934744	0	1
chr14	54174015	54174192	0	1
chr14	54523629	54524036	0	1
chr14	60256414	60256645	0	1
chr14	66377971	66378269	0	1
chr14	68253544	68253831	0	1
chr14	68451902	68452143	0	1
chr14	76875127	76875339	0	1
chr14	97329885	97330448	0	1
chr15	12773743	12773990	0	1
chr15	20837017	20837262	0	1
chr15	24743276	24743516	0	1
chr15	31113381	31113618	0	1
chr15	42851342	42851673	0	1
chr15	58731533	58731693	0	1
chr15	74234032	74234220	0	1
chr15	84218687	84218882	0	1
chr15	88023650	88023970	0	1
chr16	30491928	30492105	0	1
chr16	5491920	5492247	0	1
chr16	59463702	59463946	0	1
chr16	63071967	63072104	0	1
chr16	65890379	65890813	0	1
chr16	71062844	71063000	0	1
chr16	76160946	76161193	0	1
chr16	81708031	81708529	0	1
chr17	6671285	6671602	0	1
chr17	67552754	67553153	0	1
chr17	83125877	83126205	0	1
chr17	86150962	86151195	0	1
chr18	27030769	27031074	0	1
chr18	34137821	34137907	0	1
chr18	35056676	35057076	0	1
chr18	38350062	38350330	0	1
chr18	41683714	41683947	0	1
chr18	56040462	56040681	0	1
chr18	5806951	5807352	0	1
chr18	62781910	62782066	0	1
chr18	79739472	79739719	0	1
chr18	88921002	88921402	0	1
chr19	14123349	14123506	0	1
chr19	14240742	14240976	0	1
chr2	107460436	107460594	0	1
chr2	111058752	111058846	0	1
chr2	124948967	124949274	0	1
chr2	138806358	138806478	0	1
chr2	142599328	142599609	0	1
chr2	148650565	148650986	0	1
chr2	160131660	160131923	0	1
chr2	22029498	22029691	0	1
chr2	51036350	51036596	0	1
chr2	53681319	53681536	0	1
chr2	59404032	59404461	0	1
chr2	67257408	67257642	0	1
chr2	72598037	72598279	0	1
chr2	79215462	79215671	0	1
chr2	95014081	95014366	0	1
chr3	101661374	101661519	0	1
chr3	101967232	101967447	0	1
chr3	146837558	146837867	0	1
chr3	151891760	151892092	0	1
chr3	25020079	25020410	0	1
chr3	31093265	31093466	0	1
chr3	31803878	31804156	0	1
chr3	35088698	35088960	0	1
chr3	50308038	50308297	0	1
chr3	51055066	51055333	0	1
chr3	51058780	51058993	0	1
chr3	56315515	56315759	0	1
chr3	56981089	56981353	0	1
chr3	58226696	58226957	0	1
chr3	66537209	66537472	0	1
chr3	66738744	66739090	0	1
chr3	78073034	78073298	0	1
chr3	9033972	9034187	0	1
chr4	100674940	100675189	0	1
chr4	101306162	101306397	0	1
chr4	105649190	105649494	0	1
chr4	14083320	14083567	0	1
chr4	28645883	28646177	0	1
chr4	45550993	45551296	0	1
chr4	54636960	54637196	0	1
chr4	71224206	71224364	0	1
chr4	72766428	72766743	0	1
chr4	73488715	73489128	0	1
chr4	91133054	91133401	0	1
chr4	91180517	91180932	0	1
chr4	92119240	92119555	0	1
chr4	96968964	96969061	0	1
chr5	120231856	120232030	0	1
chr5	12297484	12297827	0	1
chr5	138720369	138720724	0	1
chr5	148966105	148966242	0	1
chr5	18055415	18055667	0	1
chr5	37221608	37221833	0	1
chr5	56345560	56345808	0	1
chr5	58893445	58893774	0	1
chr5	60042718	60043141	0	1
chr5	63616874	63617388	0	1
chr5	77518918	77519063	0	1
chr6	102088091	102088256	0	1
chr6	15841587	15841733	0	1
chr6	42980468	42980633	0	1
chr6	4555350	4555543	0	1
chr6	53782964	53783112	0	1
chr6	67839569	67839744	0	1
chr6	67942590	67942797	0	1
chr6	67954702	67954947	0	1
chr6	7748257	7748593	0	1
chr6	89286769	89287058	0	1
chr6	99669999	99670261	0	1
chr7	121263567	121263860	0	1
chr7	134445277	134445708	0	1
chr7	137742574	137742778	0	1
chr7	40214323	40214685	0	1
chr7	40776352	40776507	0	1
chr7	72601885	72602159	0	1
chr7	74130306	74130469	0	1
chr7	76165281	76165586	0	1
chr7	87413363	87413564	0	1
chr8	125950352	125950606	0	1
chr8	17775474	17775920	0	1
chr8	18311756	18311885	0	1
chr8	25490215	25490666	0	1
chr8	39442255	39442508	0	1
chr8	41145839	41146273	0	1
chr8	45202503	45202803	0	1
chr8	54491155	54491320	0	1
chr8	5957871	5958278	0	1
chr8	63754898	63755095	0	1
chr8	6966345	6966550	0	1
chr8	7400728	7401026	0	1
chr8	84317071	84317396	0	1
chr8	86790328	86790597	0	1
chr9	30165628	30165805	0	1
chr9	65196375	65196660	0	1
chr9	66606577	66606750	0	1
chr9	73225248	73225533	0	1
chr9	84581229	84581352	0	1
chr9	90413813	90414115	0	1
chrX	72895820	72895977	0	1
chr18	57270991	57271293	0	1
chr15	21370262	21370453	0	1
chr18	82551490	82551838	0	1
chr10	107383670	107384017	0	1
chr9	10638758	10639168	0	1
chr18	25328890	25329096	0	1
chr11	114741521	114741735	0	1
chr11	119989221	119989394	0	1
chr7	57707350	57707479	0	1
chr2	102885168	102885598	0	1
chr16	57366258	57366428	0	1
chr5	44613765	44613933	0	1
chr17	5138724	5139242	0	1
chr2	7222971	7223104	0	1
chr5	15993347	15993524	0	1
chr4	13767588	13768007	0	1
chr4	95819825	95820052	0	1
chr5	74433052	74433249	0	1
chr4	97773311	97773492	0	1
chr8	14318073	14318284	0	1
chr7	101237114	101237372	0	1
chr8	105205855	105206095	0	1
chr7	97269637	97269841	0	1
chr15	39816214	39816434	0	1
chr6	12448968	12449187	0	1
chr3	87090068	87090224	0	1
chr9	117156432	117156705	0	1
chr2	178122012	178122325	0	1
chr2	178303911	178304154	0	1
chr9	58045005	58045191	0	1
chr6	8632007	8632289	0	1
chr3	60527640	60527936	0	1
chr6	88611377	88611568	0	1
chr11	118900155	118900405	0	1
chr4	72182405	72182714	0	1
chr17	43856088	43856316	0	1
chr2	97470057	97470259	0	1
chr14	16733570	16733797	0	1
chr2	65982207	65982330	0	1
chr15	64778103	64778323	0	1
chr14	10917824	10918200	0	1
chr16	32954374	32954576	0	1
chr2	112955552	112955813	0	1
chr3	24177384	24177558	0	1
chr3	127260357	127260589	0	1
chr7	51928799	51929006	0	1
chr2	4551937	4552167	0	1
chr12	38843617	38844069	0	1
chr17	69112323	69112731	0	1
chr4	115894352	115894599	0	1
chr17	43404410	43404736	0	1
chr9	6217595	6217794	0	1
chr3	55284246	55284524	0	1
chr1	187787759	187787985	0	1
chr9	29130422	29130669	0	1
chr16	22387052	22387617	0	1
chr8	128416998	128417284	0	1
chr10	90809935	90810250	0	1
chr9	103595228	103595438	0	1
chr5	148142259	148142653	0	1
chr16	6213963	6214294	0	1
chr9	22690288	22690594	0	1
chr19	24135064	24135253	0	1
chr18	54912241	54912540	0	1
chr2	102685909	102686209	0	1
chr16	40439033	40439200	0	1
chr11	33400482	33400733	0	1
chr2	163284920	163285171	0	1
chr5	131645925	131646399	0	1
chr15	55440864	55441182	0	1
chr5	37202390	37202655	0	1
chr4	59096507	59096661	0	1
chr5	71976576	71976835	0	1
chr7	134132368	134132598	0	1
chr8	108911634	108911774	0	1
chr6	137598389	137598658	0	1
chr16	42269229	42269552	0	1
chr15	32948115	32948389	0	1
chr15	30615574	30615776	0	1
chr1	194664247	194664617	0	1
chr1	33508466	33508751	0	1
chr1	190149314	190149528	0	1
chr6	33727287	33727743	0	1
chr9	61377731	61378051	0	1
chr1	154705226	154705557	0	1
chr12	118187102	118187433	0	1
chr15	69064511	69064811	0	1
chr11	96287400	96287700	0	1
chr10	38996015	38996412	0	1
chr11	108279916	108280229	0	1
chr1	138093275	138093567	0	1
chr5	22196497	22196916	0	1
chr7	91457297	91457491	0	1
chr8	91356053	91356278	0	1
chr7	132046741	132047031	0	1
chr1	143803674	143803995	0	1
chr4	102510970	102511154	0	1
chr3	95550166	95550398	0	1
chr14	31189050	31189296	0	1
chr4	150240199	150240368	0	1
chr6	17995140	17995321	0	1
chr2	157821269	157821683	0	1
chr5	90951514	90951723	0	1
chr1	178999020	178999333	0	1
chr13	90039607	90039835	0	1
chr14	22495382	22495670	0	1
chr4	95787492	95787745	0	1
chr9	50501360	50501555	0	1
chr2	170877639	170877822	0	1
chr12	98520232	98520544	0	1
chr12	99836469	99836810	0	1
chr1	136935503	136935750	0	1
chr16	96728416	96728730	0	1
chr13	10336909	10337097	0	1
chr1	64060040	64060281	0	1
chr13	8534312	8534792	0	1
chr5	97022735	97022887	0	1
chr2	110295069	110295314	0	1
chr1	34042316	34042513	0	1
chr16	94236887	94237131	0	1
chr7	121156189	121156518	0	1
chr1	44135404	44135746	0	1
chr3	85588838	85589004	0	1
chr5	52550922	52551269	0	1
chr5	130901750	130902000	0	1
chr9	15866445	15866545	0	1
chr18	53866649	53866870	0	1
chr16	37920934	37921235	0	1
chr6	120884541	120884725	0	1
chr10	69790683	69790877	0	1
chr13	18743961	18744243	0	1
chr5	118673951	118674209	0	1
chr1	83316974	83317241	0	1
chr1	129494174	129494354	0	1
chr2	49452894	49453092	0	1
chr12	40837694	40837855	0	1
chr9	102085886	102086144	0	1
chr2	102584804	102585118	0	1
chr13	18323514	18323874	0	1
chr8	58365018	58365347	0	1
chr3	75910148	75910571	0	1
chr7	82715800	82715999	0	1
chr10	105430245	105430725	0	1
chr8	82920022	82920244	0	1
chr8	83050939	83051130	0	1
chr1	183349952	183350120	0	1
chr11	80670496	80670633	0	1
chr11	75201424	75201594	0	1
chr9	94673795	94674095	0	1
chr7	98957262	98957727	0	1
chr7	128690905	128691150	0	1
chr16	24501379	24501734	0	1
chr10	63944979	63945156	0	1
chr7	54898726	54898894	0	1
chr4	49285391	49285559	0	1
chr2	102147601	102147838	0	1
chr15	54590550	54590802	0	1
chr11	105591946	105592240	0	1
chr5	9604057	9604380	0	1
chr6	83420492	83420793	0	1
chr12	99339959	99340284	0	1
chr15	57718389	57718559	0	1
chr4	66025505	66025705	0	1
chr6	139877988	139878525	0	1
chr7	78604009	78604438	0	1
chr16	77405950	77406225	0	1
chr16	77461502	77461715	0	1
chr11	113188357	113188683	0	1
chr14	104680263	104680461	0	1
chr14	104778453	104778785	0	1
chr4	114842705	114842895	0	1
chr15	67364303	67364682	0	1
chr2	132444814	132445049	0	1
chr6	50777216	50777463	0	1
chr5	48278599	48278750	0	1
chr10	97748738	97748936	0	1
chr13	70033845	70034158	0	1
chr13	84059668	84059996	0	1
chr13	29416520	29416787	0	1
chr15	41672384	41672600	0	1
chr4	76021824	76022066	0	1
chr17	6414256	6414594	0	1
chr15	95097676	95098003	0	1
chr4	103004833	103005149	0	1
chr15	41830674	41831132	0	1
chr15	92161096	92161286	0	1
chr17	35918908	35919263	0	1
chr1	172697764	172698109	0	1
chr10	128626664	128626916	0	1
chr7	84679369	84679528	0	1
chr10	119240417	119240770	0	1
chr11	95042266	95042417	0	1
chr1	193370222	193370458	0	1
chr2	84715645	84715852	0	1
chr3	146108077	146108235	0	1
chr14	73237851	73238056	0	1
chr13	22035615	22035841	0	1
chr13	23571187	23571349	0	1
chr11	58954483	58954675	0	1
chr18	53744912	53745198	0	1
chr12	52699178	52699416	0	1
chr7	127768990	127769199	0	1
chrX	13236245	13236582	0	1
chr5	134571666	134571849	0	1
chr4	64277027	64277321	0	1
chr1	182103568	182103906	0	1
chr17	26503002	26503258	0	1
chr8	25483796	25483998	0	1
chr19	6377806	6378078	0	1
chr8	25575794	25576234	0	1
chr11	87961901	87962025	0	1
chr9	93175695	93175981	0	1
chr4	9959040	9959357	0	1
chr3	101574615	101574770	0	1
chr1	142729965	142730052	0	1
chr11	115071835	115072031	0	1
chr12	4077303	4077649	0	1
chr5	84618335	84618531	0	1
chr5	35634276	35634508	0	1
chr3	6049637	6049872	0	1
chr3	6049416	6049513	0	1
chrX	63315192	63315334	0	1
chr8	36611855	36612092	0	1
chr2	4101789	4101999	0	1
chr6	83142459	83142693	0	1
chr1	188978337	188978451	0	1
chr1	34752923	34753273	0	1
chr15	56685510	56685748	0	1
chr4	154471831	154472089	0	1
chr18	65119800	65120031	0	1
chr6	99131078	99131295	0	1
chr5	89529243	89529478	0	1
chr2	102021309	102021575	0	1
chr17	50054724	50054907	0	1
chr6	56014276	56014495	0	1
chr3	53778217	53778493	0	1
chr1	79466797	79467139	0	1
chr10	66881805	66882137	0	1
chr10	68799959	68800220	0	1
chr11	36000648	36000926	0	1
chr11	39729289	39729504	0	1
chr11	40403799	40404182	0	1
chr12	26646210	26646392	0	1
chr12	78057248	78057419	0	1
chr12	96272130	96272297	0	1
chr13	114745212	114745437	0	1
chr13	115948455	115948859	0	1
chr13	43359170	43359479	0	1
chr13	70124957	70125198	0	1
chr14	45683884	45684173	0	1
chr14	67659392	67659653	0	1
chr14	89927859	89928046	0	1
chr15	10871048	10871194	0	1
chr15	25020989	25021198	0	1
chr15	25038156	25038576	0	1
chr15	67890677	67890952	0	1
chr16	31616442	31616614	0	1
chr16	5537098	5537391	0	1
chr16	56943163	56943388	0	1
chr16	76255858	76256070	0	1
chr16	81138486	81138812	0	1
chr16	86895575	86896010	0	1
chr17	16205412	16205668	0	1
chr17	50481833	50482075	0	1
chr17	78024102	78024322	0	1
chr18	54278284	54278500	0	1
chr18	70174826	70175093	0	1
chr18	73414430	73414624	0	1
chr18	73418470	73418737	0	1
chr19	51207389	51207602	0	1
chr2	124030830	124031123	0	1
chr2	165271412	165271652	0	1
chr2	43454583	43454897	0	1
chr3	139890070	139890508	0	1
chr3	54453360	54453680	0	1
chr3	85369507	85369832	0	1
chr4	120288660	120288992	0	1
chr4	124264805	124265181	0	1
chr4	12585516	12585840	0	1
chr4	13220103	13220315	0	1
chr4	134431954	134432245	0	1
chr4	72667379	72667499	0	1
chr4	95549196	95549487	0	1
chr4	99384356	99384736	0	1
chr5	149673176	149673397	0	1
chr5	63218173	63218620	0	1
chr5	75428329	75428696	0	1
chr6	95966232	95966488	0	1
chr8	51316314	51316551	0	1
chr8	92570179	92570359	0	1
chr10	6999532	6999804	0	1
chr15	91522949	91523284	0	1
chr7	74428261	74428623	0	1
chr14	117681681	117681866	0	1
chr14	117854547	117854736	0	1
chr7	129303469	129303599	0	1
chr15	27924790	27924995	0	1
chr16	32659320	32659519	0	1
chr4	97922190	97922440	0	1
chr7	122435405	122435580	0	1
chr1	81098531	81098749	0	1
chr16	6155758	6155934	0	1
chr16	41072672	41072875	0	1
chr6	39373421	39373774	0	1
chr11	33379397	33379723	0	1
chr12	53916560	53916795	0	1
chr6	103638687	103638894	0	1
chr3	18155993	18156205	0	1
chr16	9607060	9607273	0	1
chr4	44591572	44591769	0	1
chr15	64254975	64255202	0	1
chr10	14095855	14096021	0	1
chr3	153432647	153432845	0	1
chr17	12449744	12450044	0	1
chr14	119326995	119327230	0	1
chr3	146271181	146271346	0	1
chr14	49354873	49355113	0	1
chr10	94093674	94093949	0	1
chr1	182596009	182596163	0	1
chr10	119776652	119776926	0	1
chr12	40837058	40837325	0	1
chr6	32236899	32237140	0	1
chr12	69895163	69895385	0	1
chr14	65380816	65381079	0	1
chr17	67603852	67604163	0	1
chr13	23915203	23915661	0	1
chr6	30176004	30176161	0	1
chr12	71355178	71355466	0	1
chr2	128521691	128521952	0	1
chr7	4427338	4427550	0	1
chr2	152396273	152396542	0	1
chr2	155050652	155051140	0	1
chr1	88259421	88259838	0	1
chr10	95940687	95940964	0	1
chr4	88785530	88785725	0	1
chr9	82829795	82830027	0	1
chr15	61985299	61985699	0	1
chr17	21909620	21909808	0	1
chr11	5520776	5520994	0	1
chr5	136567196	136567454	0	1
chr5	3596089	3596337	0	1
chr2	121509744	121509916	0	1
chr13	54371412	54371552	0	1
chr2	155826692	155826913	0	1
chr8	70698608	70699073	0	1
chr8	14888815	14889034	0	1
chr9	21238800	21238968	0	1
chr4	148140382	148140836	0	1
chr19	5878081	5878310	0	1
chr11	48816919	48817133	0	1
chr2	71367497	71367644	0	1
chrX	112600500	112600776	0	1
chr16	96159590	96159752	0	1
chr1	59516331	59516610	0	1
chr5	33983373	33983755	0	1
chr11	98400148	98400557	0	1
chr6	134983641	134983800	0	1
chr14	60378181	60378372	0	1
chr8	105254186	105254339	0	1
chr7	79710161	79710332	0	1
chr10	78787785	78787996	0	1
chr14	61360149	61360518	0	1
chr13	81439520	81439664	0	1
chr5	107359416	107359771	0	1
chr13	19921471	19921780	0	1
chr11	95648994	95649158	0	1
chr8	117470399	117470557	0	1
chr16	23898356	23898531	0	1
chr5	149229101	149229365	0	1
chr3	96278052	96278306	0	1
chr19	5803513	5803842	0	1
chr19	5786424	5786628	0	1
chr7	100988103	100988294	0	1
chr4	135034422	135034793	0	1
chr11	72570673	72570878	0	1
chr3	148987755	148987979	0	1
chr1	93668790	93668927	0	1
chr8	122709289	122709504	0	1
chr16	30188103	30188319	0	1
chr9	104277658	104277867	0	1
chr2	174858516	174858777	0	1
chr7	19326476	19326672	0	1
chr14	55028643	55028857	0	1
chr5	109751917	109752058	0	1
chr2	174917618	174917764	0	1
chr17	88252014	88252170	0	1
chrX	150956716	150956872	0	1
chr14	62492598	62492737	0	1
chr4	136147764	136148097	0	1
chr5	150918729	150919024	0	1
chr19	6268278	6268379	0	1
chr3	88230975	88231381	0	1
chr7	62261631	62261786	0	1
chr11	89299251	89299323	0	1
chr11	69097035	69097332	0	1
chr1	86525284	86525509	0	1
chr2	125731806	125732007	0	1
chr4	155235426	155235585	0	1
chr19	6577271	6577359	0	1
chr1	86007859	86008101	0	1
chr4	134975255	134975643	0	1
chr4	134954281	134954603	0	1
chr4	134963031	134963355	0	1
chr4	126227132	126227257	0	1
chr11	94160478	94160767	0	1
chr7	98801074	98801402	0	1
chr18	5819775	5820229	0	1
chr12	80062664	80062996	0	1
chr6	108710040	108710266	0	1
chr19	53264093	53264299	0	1
chr8	121382645	121382730	0	1
chr6	120580111	120580443	0	1
chr7	67849182	67849395	0	1
chr3	32317759	32317976	0	1
chr2	131812921	131813118	0	1
chr4	63159086	63159253	0	1
chr5	66620234	66620567	0	1
chr15	77358663	77358870	0	1
chr10	87447742	87447995	0	1
chr13	13889525	13889751	0	1
chr4	32351368	32351670	0	1
chr5	106574687	106574873	0	1
chr7	65519921	65520066	0	1
chr13	61804167	61804314	0	1
chr9	44478610	44478865	0	1
chr4	69195683	69195884	0	1
chr5	43807996	43808259	0	1
chr2	180275768	180276143	0	1
chr15	98181120	98181341	0	1
chr3	65929539	65929703	0	1
chr6	125088981	125089282	0	1
chr1	134099241	134099507	0	1
chr15	102788984	102789094	0	1
chr17	87044493	87044681	0	1
chr5	109690718	109690945	0	1
chr5	136568890	136569035	0	1
chr5	136623306	136623445	0	1
chr6	117166879	117167061	0	1
chr3	128088306	128088564	0	1
chr1	87142584	87142721	0	1
chr4	115731724	115731808	0	1
chr14	70074876	70075145	0	1
chr15	102065738	102065933	0	1
chr17	87613407	87613646	0	1
chrY	90783969	90784196	0	1
chr1	14506639	14506741	0	1
chr18	50229275	50229440	0	1
chrX	170009056	170009271	0	1
chrY	90765431	90765679	0	1
chrY	90761404	90761541	0	1
chr9	77806734	77806992	0	1
chr2	181931231	181931347	0	1
chr16	29814019	29814277	0	1
chr10	67003242	67003534	0	1
chr14	7243517	7243721	0	1
chr9	22328191	22328448	0	1
chr14	72983547	72983777	0	1
chr10	41004462	41004560	0	1
chr13	9011688	9011861	0	1
chr19	46014615	46014826	0	1
chr2	152735056	152735332	0	1
chr1	93115171	93115335	0	1
chr9	61948150	61948315	0	1
chr15	101984198	101984501	0	1
chr11	115859628	115859836	0	1
chr7	30373595	30373796	0	1
chr12	86798932	86799118	0	1
chr10	118103187	118103686	0	1
chr5	118478241	118478506	0	1
chr3	88138383	88138587	0	1
chr8	84197602	84197920	0	1
chr11	120316075	120316321	0	1
chr15	38473758	38473977	0	1
chr13	48546331	48546837	0	1
chr9	120191403	120191678	0	1
chr17	37028628	37029006	0	1
chr11	84794578	84794749	0	1
chr2	21918323	21918742	0	1
chr9	49879857	49880052	0	1
chr1	94034962	94035252	0	1
chr18	80729385	80729515	0	1
chr8	84811088	84811250	0	1
chr5	33438330	33438525	0	1
chr13	65240800	65241028	0	1
chr9	96916755	96916890	0	1
chr1	133187995	133188246	0	1
chr15	84614329	84614481	0	1
chr1	180268653	180268861	0	1
chr1	86501760	86501996	0	1
chr1	86532511	86532633	0	1
chr1	75289481	75289654	0	1
chr11	109312263	109312379	0	1
chr6	88075114	88075304	0	1
chr3	51583715	51583816	0	1
chr1	125607571	125607669	0	1
chr1	152904616	152904780	0	1
chr2	26646932	26647171	0	1
chr2	152406162	152406385	0	1
chr8	70610074	70610373	0	1
chr11	95259127	95259445	0	1
chr2	129909134	129909342	0	1
chr13	56197565	56197775	0	1
chr19	24634734	24634951	0	1
chr5	114667539	114667760	0	1
chr1	74808221	74808418	0	1
chr5	113503490	113503724	0	1
chr11	36001303	36001562	0	1
chr17	29965926	29966128	0	1
chr7	39552718	39552862	0	1
chr19	4333945	4334157	0	1
chr3	88492683	88493275	0	1
chr11	75147267	75147477	0	1
chr3	52007626	52007914	0	1
chr3	52062218	52062323	0	1
chr3	52102195	52102443	0	1
chr3	51701509	51701861	0	1
chr11	69411217	69411530	0	1
chr2	157464890	157465204	0	1
chr13	55471477	55471617	0	1
chr9	3533162	3533266	0	1
chr10	4386748	4386974	0	1
chr8	94917481	94917680	0	1
chr11	80906544	80906692	0	1
chr11	120950881	120951164	0	1
chr3	113629525	113629874	0	1
chr6	135252806	135252945	0	1
chr1	180365253	180365455	0	1
chr12	71048173	71048402	0	1
chr8	105606647	105606948	0	1
chr4	151141558	151141778	0	1
chr9	110732696	110732934	0	1
chr4	32538220	32538306	0	1
chr2	35662107	35662277	0	1
chr7	141525331	141525505	0	1
chr7	19789830	19790381	0	1
chr4	129556509	129556661	0	1
chr2	157050093	157050262	0	1
chr14	7026417	7026579	0	1
chr5	109556838	109557018	0	1
chr11	11973399	11973641	0	1
chr7	140080882	140081022	0	1
chr11	33721470	33721554	0	1
chr1	132322733	132322892	0	1
chr5	112520979	112521195	0	1
chr15	38298888	38299299	0	1
chr15	95526923	95527122	0	1
chr11	60046174	60046354	0	1
chr18	37218272	37218480	0	1
chr18	37852110	37852386	0	1
chr5	117614415	117614567	0	1
chr7	135572242	135572502	0	1
chr6	53288608	53288965	0	1
chr6	97417090	97417269	0	1
chr4	141536949	141537183	0	1
chr2	148681532	148681811	0	1
chr18	35855577	35855706	0	1
chr1	187974567	187974782	0	1
chr11	87595443	87595685	0	1
chr11	62613793	62613994	0	1
chr9	121371619	121371840	0	1
chr16	18345362	18345529	0	1
chr14	70618023	70618249	0	1
chr16	56064455	56064699	0	1
chr7	4546592	4546823	0	1
chr11	50378348	50378584	0	1
chr6	135907678	135907808	0	1
chr13	119599011	119599142	0	1
chr10	80714749	80715130	0	1
chr2	158317067	158317213	0	1
chr11	60115174	60115466	0	1
chr7	44553306	44553611	0	1
chr9	72663213	72663388	0	1
chr11	54112967	54113174	0	1
chr3	101108884	101109126	0	1
chr11	77793338	77793469	0	1
chr11	98488672	98488828	0	1
chr4	15958123	15958335	0	1
chr5	124350924	124351302	0	1
chr2	155074056	155074251	0	1
chr7	30717465	30717774	0	1
chr8	94994097	94994401	0	1
chr8	118850542	118850627	0	1
chr4	135150501	135150694	0	1
chr9	102718285	102718550	0	1
chr7	44983175	44983304	0	1
chr15	81856155	81856439	0	1
chr7	40901270	40901568	0	1
chr5	135835315	135835638	0	1
chr8	61386736	61386880	0	1
chr2	173229988	173230119	0	1
chr6	40393348	40393474	0	1
chr8	13551115	13551329	0	1
chr7	126821981	126822244	0	1
chr7	139235017	139235236	0	1
chr4	148900823	148900908	0	1
chr3	121427119	121427362	0	1
chr12	54192004	54192350	0	1
chr9	104035263	104035539	0	1
chr2	145832338	145832790	0	1
chr4	46507429	46507622	0	1
chr5	102703468	102703580	0	1
chr16	4558589	4558793	0	1
chr11	95586362	95586469	0	1
chr1	172016945	172017188	0	1
chr11	19925710	19925976	0	1
chr10	128096718	128096993	0	1
chr6	57703220	57703397	0	1
chr1	16127732	16128130	0	1
chr5	30915998	30916169	0	1
chr14	21252212	21252526	0	1
chr15	87625738	87625919	0	1
chr11	57778506	57778600	0	1
chr8	70317254	70317450	0	1
chr11	98773980	98774179	0	1
chr15	88863939	88864134	0	1
chr19	10602966	10603151	0	1
chr13	67724276	67724453	0	1
chr19	56919733	56919908	0	1
chr11	35865059	35865224	0	1
chr9	22225806	22226136	0	1
chr8	36142063	36142310	0	1
chr4	150008426	150008572	0	1
chr8	125254693	125255157	0	1
chr2	165195805	165195977	0	1
chr7	45050982	45051094	0	1
chr17	23803427	23803655	0	1
chr5	137734310	137734556	0	1
chr8	90908131	90908557	0	1
chr17	84551225	84551449	0	1
chr14	56888009	56888173	0	1
chr17	70429834	70430027	0	1
chr6	113172743	113172860	0	1
chr5	73492364	73492644	0	1
chr14	25607326	25607589	0	1
chr4	107016105	107016393	0	1
chr4	126309919	126310126	0	1
chr14	61681421	61681617	0	1
chr10	80159726	80160149	0	1
chr3	45375689	45376012	0	1
chr4	43045819	43045998	0	1
chr9	72530226	72530543	0	1
chr8	71720286	71720599	0	1
chr3	121291925	121292136	0	1
chr8	111643744	111644001	0	1
chr15	85583566	85583749	0	1
chr7	126377438	126377600	0	1
chr4	154864301	154864463	0	1
chr16	21694552	21694892	0	1
chr19	4397021	4397629	0	1
chr17	21566738	21566988	0	1
chr9	123260747	123261004	0	1
chr6	85374940	85375090	0	1
chr3	52104804	52105094	0	1
chr5	114567099	114567415	0	1
chr7	43562042	43562345	0	1
chr4	45408686	45408945	0	1
chr5	113735576	113735882	0	1
chr4	59783745	59784159	0	1
chr2	72980420	72980668	0	1
chr14	31830612	31830927	0	1
chr8	104591231	104591553	0	1
chr11	77513238	77513420	0	1
chr7	18925235	18925435	0	1
chr2	24975865	24976214	0	1
chr2	167062997	167063285	0	1
chr10	59616684	59616861	0	1
chr15	91573232	91573446	0	1
chr4	100478722	100478851	0	1
chr10	81233021	81233168	0	1
chr2	84670676	84670895	0	1
chr11	20631737	20632168	0	1
chr2	129800504	129800609	0	1
chr3	106684803	106685068	0	1
chr19	19111123	19111439	0	1
chr3	107333551	107333897	0	1
chr8	105701020	105701193	0	1
chr6	6955846	6956166	0	1
chr5	92083685	92084011	0	1
chr7	125707690	125707975	0	1
chr11	104442903	104443088	0	1
chr5	144100241	144100442	0	1
chr7	100932183	100932433	0	1
chr8	117157729	117158008	0	1
chr17	78835310	78835789	0	1
chr9	58822458	58822869	0	1
chr1	79775915	79776259	0	1
chr1	138856707	138856988	0	1
chr5	139149874	139150209	0	1
chr6	83101482	83101657	0	1
chr3	95819330	95819675	0	1
chr1	111864880	111865203	0	1
chr9	110305046	110305200	0	1
chr17	7827255	7827472	0	1
chr16	92466146	92466486	0	1
chr9	22156673	22156898	0	1
chr12	24831205	24831701	0	1
chr8	76902006	76902293	0	1
chr7	139248245	139248514	0	1
chr8	13705801	13705940	0	1
chr7	4876741	4877060	0	1
chr6	48554756	48555028	0	1
chr9	123851776	123852165	0	1
chr7	5014786	5014939	0	1
chr2	120404092	120404276	0	1
chr8	11727882	11728224	0	1
chr7	140881721	140882005	0	1
chr8	88696721	88696999	0	1
chr11	106272865	106273124	0	1
chr10	82623109	82623508	0	1
chr7	130519435	130519725	0	1
chr2	150217952	150218232	0	1
chr12	87266148	87266463	0	1
chr3	100489333	100489533	0	1
chr10	83722798	83723036	0	1
chr10	21295715	21296047	0	1
chr2	28533333	28533451	0	1
chr11	5788271	5788573	0	1
chr16	55934814	55934940	0	1
chr11	53770226	53770597	0	1
chr11	102556147	102556518	0	1
chr4	11254201	11254400	0	1
chr2	120609256	120609804	0	1
chr15	92051024	92051284	0	1
chr1	33719868	33719974	0	1
chr12	108275452	108275983	0	1
chr12	8674058	8674445	0	1
chr4	88791343	88791467	0	1
chr15	79030712	79030950	0	1
chr4	118179825	118180258	0	1
chr3	89213930	89214151	0	1
chr3	59344362	59344533	0	1
chr17	29549640	29549811	0	1
chr11	79992798	79993455	0	1
chr10	81350422	81350791	0	1
chr17	34605763	34605940	0	1
chr17	24936968	24937123	0	1
chr13	41605529	41605808	0	1
chr19	36834051	36834258	0	1
chr11	49846505	49846848	0	1
chr11	72214892	72215229	0	1
chr8	120113870	120114175	0	1
chr9	78109007	78109180	0	1
chr11	100860313	100860530	0	1
chr7	3693560	3693766	0	1
chr13	96542469	96542765	0	1
chr19	46338594	46338804	0	1
chr14	78536928	78537138	0	1
chr15	73060872	73061387	0	1
chr17	21733544	21733745	0	1
chr8	71485921	71486112	0	1
chr19	6046376	6046645	0	1
chr8	105289498	105289647	0	1
chr5	104508319	104508508	0	1
chr11	116624186	116624416	0	1
chr7	29983630	29983942	0	1
chr18	36197301	36197559	0	1
chr13	74350208	74350404	0	1
chr11	57518550	57518685	0	1
chr5	19226655	19226908	0	1
chr16	8513228	8513561	0	1
chr19	46304458	46304658	0	1
chr2	175869127	175869336	0	1
chr19	8786238	8786499	0	1
chrX	99975282	99975590	0	1
chr10	81182730	81183029	0	1
chr5	8422669	8423019	0	1
chr5	124552534	124553118	0	1
chr9	51278576	51278739	0	1
chr17	22225602	22225739	0	1
chr7	5061007	5061365	0	1
chr15	79742481	79742635	0	1
chr17	57249280	57249482	0	1
chr9	124312588	124312845	0	1
chr4	88773815	88774008	0	1
chr4	88776743	88776938	0	1
chr4	137357606	137357857	0	1
chr16	56717367	56717738	0	1
chr19	10894961	10895315	0	1
chr12	31499520	31499670	0	1
chr3	37312359	37312621	0	1
chr19	5424836	5425166	0	1
chr2	26139944	26140127	0	1
chr3	84305486	84305637	0	1
chr16	45742919	45743096	0	1
chr16	78301376	78301722	0	1
chr2	25983084	25983617	0	1
chr9	106438220	106438574	0	1
chr10	11149176	11149493	0	1
chr15	75909545	75909778	0	1
chr11	104231311	104231510	0	1
chr7	16387691	16387941	0	1
chr13	55444825	55445275	0	1
chr4	103114102	103114429	0	1
chr8	109705388	109705648	0	1
chr3	131564490	131564868	0	1
chr15	100551852	100552204	0	1
chr7	24081707	24081961	0	1
chr1	9700252	9700598	0	1
chrX	134059080	134059335	0	1
chr7	5020239	5020494	0	1
chr7	44848556	44848715	0	1
chrX	8074593	8074944	0	1
chr1	36307487	36307804	0	1
chr2	121955899	121956098	0	1
chr5	145166981	145167139	0	1
chr2	180710046	180710253	0	1
chr10	59702352	59702721	0	1
chrX	155216351	155216594	0	1
chr17	32830222	32830444	0	1
chr3	142700909	142701126	0	1
chr3	106547575	106547862	0	1
chr3	94786491	94786756	0	1
chr8	61591133	61591354	0	1
chr8	84840635	84840863	0	1
chr16	38550147	38550373	0	1
chr13	74770578	74770800	0	1
chr8	105893282	105893657	0	1
chr7	139683703	139683925	0	1
chr15	79347198	79347587	0	1
chr4	148130736	148130894	0	1
chr5	52782949	52783147	0	1
chr7	42505692	42505873	0	1
chr14	50930837	50931168	0	1
chr2	150451340	150451622	0	1
chr5	145139974	145140135	0	1
chr9	95750212	95750451	0	1
chr9	119401863	119402175	0	1
chr11	109650705	109651042	0	1
chr11	69900984	69901162	0	1
chr17	46032300	46032608	0	1
chr1	5588315	5588500	0	1
chr10	82047917	82048146	0	1
chr17	17294245	17294561	0	1
chr11	53430871	53431191	0	1
chr5	114380468	114380608	0	1
chr7	140125480	140125798	0	1
chr4	83486361	83486600	0	1
chr12	84996127	84996340	0	1
chr7	126502282	126502747	0	1
chr9	123366698	123366995	0	1
chr2	11777542	11777871	0	1
chr7	66079504	66079714	0	1
chr7	119793924	119794170	0	1
chr2	33131032	33131432	0	1
chr6	83914248	83914445	0	1
chr4	120569917	120570088	0	1
chr4	155624570	155624874	0	1
chr2	136891958	136892225	0	1
chr4	152477462	152477742	0	1
chr11	58103881	58104111	0	1
chr15	12204801	12205135	0	1
chr15	75929784	75930076	0	1
chr5	112394941	112395100	0	1
chr9	46012529	46012760	0	1
chr8	123236106	123236289	0	1
chr9	44482583	44482826	0	1
chr9	36821777	36822003	0	1
chr11	69913808	69914098	0	1
chr17	17178803	17178971	0	1
chr17	22314862	22314996	0	1
chr11	60210381	60210645	0	1
chrX	136993053	136993336	0	1
chr10	61680091	61680360	0	1
chr10	30600564	30600815	0	1
chr15	76660099	76660321	0	1
chrX	159532416	159532741	0	1
chr11	69948162	69948361	0	1
chr10	31445816	31446024	0	1
chr9	119322665	119323202	0	1
chr5	138754821	138755053	0	1
chr9	40268892	40269382	0	1
chr5	124425959	124426166	0	1
chr18	5334799	5335041	0	1
chr7	84689906	84690139	0	1
chr7	34389590	34389786	0	1
chr2	27442214	27442584	0	1
chr18	24530094	24530426	0	1
chr13	76098637	76098812	0	1
chr18	24603721	24603999	0	1
chrX	169320309	169320646	0	1
chr6	148946408	148946638	0	1
chr16	97996932	97997120	0	1
chr2	127247736	127248100	0	1
chr11	113565677	113565857	0	1
chr4	155086253	155086594	0	1
chr11	87126886	87127094	0	1
chr11	49712691	49712957	0	1
chr11	78115396	78115795	0	1
chr12	98920258	98920640	0	1
chr12	98746822	98747022	0	1
chr15	58933688	58933837	0	1
chr18	84951961	84952245	0	1
chr19	36409538	36409781	0	1
chr16	65815002	65815295	0	1
chr8	106059242	106059597	0	1
chr10	41303203	41303398	0	1
chr4	40142915	40143101	0	1
chr14	26637774	26638133	0	1
chr12	40038050	40038275	0	1
chr6	120822720	120822899	0	1
chr11	70982916	70983139	0	1
chr6	17636829	17637060	0	1
chr15	103215261	103215429	0	1
chr5	92505482	92505819	0	1
chr10	69352894	69353114	0	1
chr3	114030316	114030590	0	1
chr10	85185330	85185576	0	1
chr18	72351064	72351325	0	1
chr10	127290321	127290838	0	1
chr19	5023889	5024123	0	1
chr5	142960291	142960489	0	1
chr11	119267837	119268059	0	1
chr13	60177507	60177823	0	1
chr13	3537935	3538135	0	1
chr11	116335292	116335586	0	1
chr11	120467325	120467762	0	1
chr13	112800538	112800868	0	1
chr11	53300448	53300773	0	1
chr17	45573263	45573474	0	1
chr11	97187941	97188457	0	1
chr8	45068985	45069168	0	1
chr4	116464226	116464395	0	1
chr2	165992511	165992826	0	1
chr15	66969538	66969828	0	1
chr9	59036421	59036696	0	1
chr18	12236376	12236578	0	1
chr11	76399167	76399323	0	1
chr7	6730353	6730611	0	1
chr1	171281155	171281425	0	1
chr3	136669766	136670164	0	1
chr10	28074658	28074908	0	1
chr12	79296113	79296455	0	1
chr17	56831019	56831418	0	1
chr7	12922085	12922319	0	1
chr12	80945271	80945527	0	1
chr7	16781133	16781386	0	1
chr16	11066086	11066476	0	1
chr1	133610245	133610515	0	1
chr12	27343077	27343186	0	1
chr2	118479617	118479848	0	1
chr7	127841410	127841610	0	1
chr6	91683922	91684147	0	1
chr5	129019908	129020179	0	1
chr11	60777220	60777615	0	1
chr2	78868596	78868810	0	1
chr5	65435815	65436183	0	1
chr4	151057937	151058239	0	1
chr7	110121766	110122051	0	1
chr7	24299464	24299706	0	1
chr8	122281637	122282185	0	1
chr8	122281363	122281604	0	1
chr1	191906417	191906803	0	1
chrX	104413803	104414051	0	1
chr5	67847306	67847663	0	1
chr6	4086883	4087113	0	1
chr14	67008852	67009049	0	1
chr2	118598073	118598247	0	1
chr1	160212834	160213169	0	1
chr7	30194998	30195199	0	1
chr11	80476767	80476979	0	1
chr1	74854798	74855028	0	1
chr4	107923458	107923715	0	1
chr2	148875463	148875703	0	1
chr7	137314408	137314581	0	1
chr10	61452746	61453020	0	1
chr7	127477768	127478532	0	1
chr9	62811913	62812186	0	1
chr10	81014909	81015206	0	1
chr8	84662750	84663029	0	1
chr8	3279470	3279677	0	1
chr6	108212922	108213258	0	1
chr3	10012448	10012652	0	1
chr19	23140697	23140938	0	1
chr1	153332801	153333240	0	1
chr5	139791359	139791536	0	1
chr10	82763908	82764227	0	1
chr3	98013337	98013495	0	1
chr17	24141551	24141788	0	1
chr16	15637351	15637543	0	1
chr2	131909764	131909982	0	1
chr5	143622293	143622480	0	1
chr14	55591026	55591175	0	1
chr19	5912780	5912999	0	1
chr5	34336205	34336452	0	1
chr8	4779518	4779687	0	1
chr6	142965113	142965271	0	1
chr4	155223170	155223365	0	1
chr2	152398796	152399083	0	1
chr2	164443217	164443392	0	1
chr7	141391878	141392237	0	1
chr4	43442091	43442445	0	1
chr9	92250151	92250414	0	1
chr7	45370586	45370787	0	1
chr5	135187037	135187268	0	1
chr9	37613686	37613899	0	1
chr5	138116804	138116990	0	1
chr11	69632416	69632968	0	1
chr17	27655523	27655659	0	1
chr11	97703134	97703557	0	1
chr4	126753770	126753866	0	1
chr9	22085369	22085564	0	1
chr6	87042619	87042957	0	1
chr6	126740588	126740726	0	1
chr8	94178993	94179210	0	1
chr17	13007738	13008024	0	1
chr17	28080777	28080980	0	1
chr11	101070000	101070181	0	1
chr2	60383243	60383392	0	1
chr17	21488905	21489040	0	1
chr7	128523477	128523624	0	1
chr4	120405134	120405303	0	1
chr3	90247974	90248136	0	1
chr15	36283033	36283355	0	1
chr17	65613886	65614165	0	1
chr11	108920245	108920452	0	1
chr19	10605286	10605702	0	1
chr10	82858986	82859349	0	1
chrX	7188655	7188803	0	1
chr18	63692333	63692489	0	1
chr6	51470351	51470552	0	1
chr7	45704766	45705113	0	1
chr8	23208377	23208546	0	1
chr8	83652404	83652675	0	1
chr18	88894225	88894463	0	1
chr14	21052407	21052623	0	1
chr19	60889670	60889863	0	1
chr1	120073746	120073948	0	1
chr12	78748578	78748954	0	1
chr17	87106917	87107556	0	1
chr17	35241361	35241534	0	1
chr2	122738147	122738660	0	1
chr6	72414153	72414321	0	1
chr2	173737323	173737595	0	1
chr9	121857881	121858167	0	1
chr5	114690926	114691231	0	1
chr2	180171361	180171610	0	1
chr19	8741638	8741861	0	1
chr5	114773424	114773660	0	1
chr17	27623362	27623612	0	1
chr5	124095734	124096163	0	1
chr6	73248292	73248521	0	1
chr15	77928826	77929176	0	1
chr16	91647562	91647884	0	1
chr17	47611444	47611715	0	1
chr4	132261557	132261764	0	1
chr2	104027683	104027936	0	1
chrX	77510677	77510966	0	1
chr17	25015711	25016084	0	1
chr7	24112124	24112396	0	1
chr9	65021620	65021828	0	1
chr3	116007267	116007562	0	1
chr2	25211417	25211646	0	1
chr2	164073975	164074183	0	1
chr4	116651573	116651712	0	1
chr16	46496895	46497441	0	1
chr19	29101118	29101448	0	1
chr4	40757839	40758016	0	1
chr13	100775884	100776067	0	1
chr17	47502245	47502368	0	1
chr8	71463587	71463802	0	1
chr13	100833351	100833653	0	1
chr2	150136557	150136862	0	1
chr1	87213828	87214021	0	1
chr1	91398658	91398956	0	1
chr4	123750370	123750569	0	1
chr1	143739394	143739641	0	1
chr13	63815242	63815369	0	1
chr2	125247405	125247715	0	1
chr4	62470866	62470996	0	1
chr19	34877958	34878138	0	1
chr19	34878174	34878592	0	1
chr2	91264862	91265308	0	1
chr11	106487845	106488029	0	1
chr18	12128561	12128789	0	1
chr15	57892449	57892733	0	1
chr11	59208186	59208524	0	1
chr8	119344349	119344530	0	1
chr16	87454897	87455119	0	1
chr6	146642390	146642619	0	1
chr6	89595544	89595801	0	1
chr13	38658934	38659131	0	1
chr19	21652961	21653185	0	1
chr15	83350194	83350334	0	1
chr13	106946962	106947181	0	1
chr1	178318515	178318983	0	1
chr7	92560987	92561264	0	1
chr4	126046834	126047067	0	1
chr4	130359869	130360227	0	1
chr13	21468414	21468596	0	1
chr8	85432664	85433025	0	1
chr10	80561683	80561914	0	1
chr10	88730974	88731242	0	1
chr3	96629737	96630060	0	1
chr7	141215607	141215818	0	1
chr11	107479282	107479564	0	1
chr7	120635080	120635245	0	1
chr13	47106021	47106327	0	1
chr9	107587469	107587730	0	1
chr13	54589956	54590292	0	1
chr13	37994064	37994313	0	1
chr9	120571375	120571542	0	1
chr10	127070262	127070432	0	1
chr11	72607009	72607399	0	1
chr11	69980542	69980812	0	1
chr10	75517282	75517559	0	1
chr7	4866165	4866388	0	1
chr9	25481435	25481659	0	1
chr1	172376337	172376524	0	1
chr6	122874375	122874649	0	1
chr6	134640873	134641094	0	1
chr4	135873733	135874053	0	1
chr7	99182661	99182851	0	1
chr4	154160652	154160892	0	1
chr3	53864000	53864166	0	1
chr10	128337446	128337807	0	1
chr5	124598641	124598800	0	1
chr1	136415135	136415340	0	1
chr1	24005576	24005905	0	1
chr8	116993505	116993802	0	1
chr9	107985865	107986035	0	1
chr5	123906961	123907380	0	1
chr7	19024088	19024491	0	1
chr19	47865601	47865836	0	1
chr11	51619580	51619789	0	1
chr3	107931751	107931982	0	1
chr15	81872269	81872508	0	1
chr7	4996089	4996184	0	1
chr3	89266486	89266613	0	1
chr9	121710227	121710423	0	1
chr17	66111478	66111725	0	1
chr8	116921325	116921496	0	1
chr10	126901288	126901502	0	1
chr5	146844997	146845131	0	1
chr5	151651143	151651360	0	1
chr14	36968653	36968836	0	1
chr13	17805243	17805571	0	1
chr2	151996423	151996494	0	1
chr19	5366259	5366375	0	1
chr19	5366633	5366971	0	1
chr4	83324257	83324434	0	1
chr3	146521370	146521514	0	1
chr5	137294447	137294695	0	1
chr7	44896052	44896184	0	1
chrX	12587357	12587748	0	1
chr16	5255875	5256190	0	1
chr3	99141017	99141159	0	1
chr7	28598064	28598396	0	1
chr14	20347997	20348248	0	1
chr2	132247739	132247891	0	1
chr3	131303133	131303387	0	1
chr4	134914975	134915220	0	1
chr10	11280640	11281016	0	1
chr15	97705737	97705936	0	1
chr11	69059524	69059811	0	1
chr18	36734932	36735116	0	1
chr5	120612868	120613121	0	1
chr1	39535576	39535868	0	1
chr8	119840454	119840700	0	1
chr18	67774664	67774793	0	1
chr12	70825242	70825693	0	1
chr11	98150518	98150656	0	1
chr13	73847640	73847717	0	1
chr5	73256579	73256932	0	1
chr17	84790815	84790975	0	1
chr2	128817723	128818078	0	1
chr12	76369374	76369550	0	1
chr17	55712528	55712759	0	1
chr9	121839409	121839550	0	1
chr7	126898215	126898386	0	1
chr11	51584577	51584856	0	1
chr15	75679320	75679502	0	1
chr12	101913062	101913354	0	1
chr2	51149083	51149269	0	1
chr12	103532078	103532394	0	1
chr4	149955017	149955367	0	1
chr6	143166844	143167044	0	1
chr13	104109332	104109788	0	1
chr6	42245806	42245968	0	1
chr18	12168564	12168730	0	1
chr17	36951676	36951988	0	1
chr2	152105294	152105703	0	1
chr5	143732382	143732760	0	1
chr9	35569816	35570212	0	1
chr3	95217721	95217983	0	1
chr1	54250559	54250903	0	1
chr15	81926206	81926618	0	1
chr5	124478313	124478505	0	1
chr7	45434218	45434489	0	1
chr5	35582905	35583119	0	1
chr1	167285003	167285331	0	1
chr12	91589738	91590290	0	1
chr15	99702032	99702263	0	1
chr15	82146828	82147220	0	1
chr15	34237896	34238207	0	1
chr18	37806223	37806357	0	1
chr6	7844579	7844850	0	1
chr4	107801485	107801662	0	1
chr19	7483251	7483540	0	1
chr13	75839778	75840008	0	1
chr13	73330837	73331176	0	1
chr4	46489123	46489407	0	1
chr7	140856599	140856752	0	1
chr11	97745140	97745431	0	1
chr12	83487675	83488012	0	1
chr16	92058170	92058369	0	1
chr4	117550168	117550416	0	1
chr2	79635099	79635387	0	1
chr10	95514817	95515021	0	1
chr4	123282581	123282760	0	1
chr4	152178002	152178249	0	1
chr11	115536199	115536512	0	1
chr5	143363763	143363972	0	1
chr15	81399614	81399911	0	1
chr5	31494612	31494820	0	1
chr7	27232886	27233322	0	1
chr12	80463049	80463241	0	1
chr17	57011372	57011622	0	1
chr3	90490949	90491392	0	1
chr5	29568966	29569318	0	1
chr7	45872702	45872843	0	1
chr10	128547645	128547928	0	1
chr10	71344849	71345067	0	1
chr10	81496345	81496617	0	1
chr11	6274875	6275075	0	1
chr11	71033438	71033665	0	1
chr12	28675179	28675364	0	1
chr14	54259133	54259297	0	1
chr16	36874847	36875198	0	1
chr4	44756499	44756729	0	1
chrX	7605386	7605531	0	1
chrX	7574304	7574529	0	1
chr11	97362064	97362300	0	1
chr7	27355896	27356221	0	1
chr12	76255081	76255497	0	1
chr11	103115890	103116267	0	1
chr10	121476255	121476544	0	1
chr5	34514007	34514158	0	1
chr4	62408597	62408816	0	1
chr15	25984147	25984410	0	1
chr9	98296487	98296640	0	1
chr15	80710667	80710801	0	1
chr2	127133901	127133977	0	1
chr1	191397585	191397833	0	1
chr2	165034773	165035063	0	1
chr7	27447663	27448070	0	1
chr6	124662905	124663204	0	1
chr9	97018622	97019259	0	1
chr17	46247869	46248073	0	1
chr16	4880212	4880845	0	1
chr6	8209114	8209315	0	1
chr17	21008794	21009006	0	1
chr2	122118074	122118550	0	1
chr4	49521006	49521294	0	1
chr6	52640248	52640499	0	1
chr7	13038188	13038465	0	1
chr7	120102198	120102451	0	1
chr8	123212708	123212987	0	1
chr11	70237644	70238022	0	1
chr6	120363992	120364143	0	1
chr3	124320705	124321136	0	1
chr6	47877408	47877669	0	1
chr7	90130066	90130289	0	1
chr8	13105430	13105764	0	1
chr9	72274870	72275030	0	1
chr2	30133699	30133797	0	1
chr17	6961051	6961380	0	1
chr16	3743939	3744172	0	1
chr17	74717630	74717792	0	1
chr3	96172257	96172633	0	1
chr9	21546126	21546285	0	1
chr9	106368455	106368665	0	1
chr6	120836077	120836416	0	1
chr6	59024166	59024756	0	1
chr18	68300174	68300419	0	1
chr5	77310354	77310662	0	1
chr7	12881042	12881195	0	1
chr8	124434521	124434723	0	1
chr1	37997210	37997436	0	1
chr10	78464904	78465113	0	1
chr11	94990844	94991023	0	1
chr8	123949218	123949451	0	1
chr7	65644705	65644976	0	1
chr7	37770430	37770667	0	1
chr13	67128142	67128264	0	1
chr12	85288531	85288744	0	1
chr3	121953080	121953306	0	1
chr10	7212237	7212422	0	1
chr10	111010080	111010303	0	1
chr12	65172489	65172870	0	1
chr12	102705325	102705496	0	1
chr13	9093671	9093913	0	1
chr13	98815174	98815571	0	1
chr13	111686128	111686344	0	1
chr17	56218836	56219092	0	1
chr19	44930972	44931169	0	1
chr1	162477931	162478163	0	1
chr2	156196409	156196806	0	1
chr5	86172778	86173086	0	1
chr7	7121402	7121565	0	1
chr9	42264230	42264553	0	1
chr9	54501712	54502072	0	1
chr11	78497725	78497900	0	1
chr8	25597528	25597915	0	1
chr16	55973580	55973759	0	1
chr9	66919649	66919923	0	1
chr10	128673895	128673998	0	1
chr7	29853539	29853749	0	1
chr11	77981708	77982015	0	1
chr2	132816078	132816227	0	1
chrX	95444771	95445030	0	1
chr2	25262435	25262664	0	1
chr10	86778806	86779160	0	1
chr17	56627288	56627359	0	1
chr10	93539843	93539979	0	1
chr4	43669170	43669318	0	1
chr13	23551596	23551750	0	1
chr10	26772321	26772521	0	1
chr3	85887519	85887854	0	1
chr11	87359162	87359290	0	1
chr4	155601271	155601469	0	1
chr7	127244136	127244557	0	1
chr14	75754558	75754732	0	1
chr13	25055152	25055346	0	1
chr2	30286161	30286444	0	1
chr6	114921746	114921905	0	1
chr11	77216053	77216284	0	1
chr3	59006906	59007088	0	1
chr5	124032284	124032531	0	1
chr6	116673710	116674154	0	1
chr13	23761304	23761660	0	1
chr19	60755837	60755939	0	1
chr1	34439277	34439549	0	1
chr10	70599475	70599708	0	1
chr5	136170603	136170746	0	1
chr15	83510761	83511064	0	1
chr13	76018587	76018801	0	1
chr11	121421197	121421536	0	1
chr10	13193035	13193271	0	1
chr12	91384352	91384600	0	1
chr4	49631853	49632129	0	1
chr7	126503380	126503863	0	1
chr1	7088504	7089062	0	1
chr11	103412678	103412829	0	1
chr19	34922183	34922569	0	1
chr6	83441567	83441762	0	1
chr7	100536949	100537215	0	1
chr4	120287903	120288175	0	1
chr17	80290087	80290362	0	1
chr7	127393628	127393857	0	1
chr19	15984866	15985146	0	1
chr11	117653860	117654268	0	1
chr18	90510050	90510235	0	1
chr19	45998536	45998712	0	1
chr8	111094501	111094823	0	1
chr15	74720977	74721191	0	1
chr19	5894066	5894284	0	1
chr3	139205520	139205978	0	1
chr17	34894176	34894484	0	1
chr4	137862096	137862299	0	1
chr8	70792451	70793016	0	1
chr10	80754879	80755201	0	1
chr17	8165340	8165684	0	1
chr19	10577061	10577285	0	1
chr6	40471279	40471472	0	1
chr4	123718138	123718336	0	1
chr6	148212035	148212308	0	1
chr1	9944077	9944285	0	1
chr8	93813413	93813656	0	1
chr17	32091400	32091562	0	1
chr16	20651495	20651706	0	1
chr10	79767498	79767675	0	1
chr4	148627047	148627128	0	1
chr15	4027295	4027462	0	1
chr11	69662631	69662861	0	1
chr10	62340135	62340414	0	1
chr8	69395443	69395787	0	1
chr16	16302833	16303039	0	1
chr6	67036500	67036675	0	1
chr6	31398695	31398850	0	1
chr19	57360642	57360998	0	1
chr1	172550693	172550926	0	1
chr5	23850485	23850712	0	1
chr11	3452284	3452501	0	1
chr12	99627902	99628235	0	1
chr19	25672166	25672386	0	1
chr18	61666434	61666626	0	1
chr18	33463712	33463881	0	1
chr2	32757073	32757330	0	1
chr4	140958007	140958084	0	1
chrX	48285352	48285544	0	1
chr18	42899449	42899564	0	1
chr8	88137769	88137886	0	1
chr11	89060626	89060902	0	1
chr7	67222455	67222691	0	1
chr13	68582063	68582234	0	1
chr5	41708384	41708605	0	1
chr6	83794852	83795291	0	1
chr2	180456128	180456378	0	1
chr2	110017633	110017858	0	1
chr3	145937865	145938102	0	1
chr4	124751365	124751593	0	1
chr9	70542661	70542888	0	1
chr9	119444767	119444989	0	1
chr7	48880940	48881226	0	1
chr4	152297074	152297382	0	1
chr2	177206432	177206562	0	1
chr10	22058619	22058834	0	1
chr6	72519936	72520294	0	1
chr7	80860760	80861109	0	1
chr7	41599145	41599370	0	1
chr4	63410697	63410864	0	1
chr14	19585261	19585519	0	1
chr1	191990065	191990324	0	1
chr2	170319269	170319470	0	1
chr7	98815917	98816095	0	1
chr3	143379290	143379443	0	1
chr16	5306728	5306873	0	1
chr17	55931955	55932147	0	1
chr10	75837330	75837517	0	1
chr3	40949412	40949838	0	1
chr6	144945057	144945224	0	1
chr11	102408447	102408799	0	1
chr10	91181674	91181966	0	1
chr3	75164974	75165156	0	1
chr7	16399867	16400468	0	1
chr3	88409864	88410261	0	1
chr17	47687972	47688182	0	1
chrX	169991157	169991408	0	1
chr5	120680204	120680445	0	1
chr12	85818539	85818709	0	1
chr8	84976366	84976777	0	1
chr1	131053375	131053532	0	1
chr6	30210909	30211005	0	1
chr1	74858536	74858749	0	1
chr11	96285359	96285639	0	1
chr13	23739570	23739936	0	1
chr1	63181141	63181308	0	1
chr6	88106089	88106325	0	1
chr11	4096636	4096870	0	1
chr16	20693158	20693512	0	1
chr1	74397259	74397645	0	1
chr7	3665447	3665696	0	1
chr8	110970386	110970519	0	1
chr17	23993635	23993804	0	1
chr2	152081636	152081801	0	1
chr7	25076853	25077319	0	1
chr2	113363766	113364031	0	1
chr8	121950426	121950764	0	1
chr3	30602050	30602382	0	1
chr3	103914147	103914591	0	1
chr1	118389185	118389494	0	1
chr7	24546827	24547210	0	1
chr1	64617152	64617316	0	1
chr8	89042604	89042851	0	1
chr12	8921336	8921637	0	1
chr19	44293658	44294028	0	1
chr3	36571947	36572305	0	1
chr14	54686613	54686969	0	1
chr11	103102847	103103141	0	1
chr1	179803669	179804003	0	1
chr7	16452755	16453037	0	1
chr5	24394227	24394425	0	1
chr15	78947758	78948009	0	1
chr2	92375126	92375568	0	1
chr14	21987858	21988206	0	1
chr11	88047526	88047758	0	1
chr13	43615803	43616070	0	1
chr14	32546796	32546985	0	1
chr10	90033188	90033336	0	1
chr4	141404900	141405209	0	1
chr11	70452090	70452416	0	1
chr7	118740506	118740959	0	1
chr1	64078919	64079206	0	1
chr9	103181121	103181295	0	1
chr9	118925439	118925625	0	1
chr2	181487600	181487810	0	1
chrX	12466378	12466529	0	1
chr7	68579683	68579950	0	1
chr6	91146740	91146887	0	1
chr6	91533907	91534105	0	1
chr5	21732969	21733285	0	1
chr18	35919515	35919765	0	1
chr17	28930931	28931155	0	1
chr2	27634068	27634366	0	1
chr1	72577730	72577885	0	1
chr8	70609380	70609732	0	1
chr10	43742692	43742914	0	1
chr16	9009587	9009763	0	1
chr6	128200498	128200894	0	1
chr11	76646083	76646264	0	1
chr1	64446099	64446276	0	1
chr10	46012072	46012263	0	1
chr13	97775055	97775354	0	1
chr17	82857624	82857771	0	1
chr12	64902344	64902648	0	1
chr1	133306926	133307021	0	1
chr3	8717460	8717850	0	1
chr2	152729738	152729922	0	1
chr4	88641105	88641193	0	1
chr7	66389322	66389566	0	1
chr4	32055147	32055373	0	1
chr18	35920282	35920758	0	1
chr4	132515521	132515716	0	1
chr15	96709603	96710334	0	1
chr7	123097972	123098290	0	1
chr3	19628119	19628344	0	1
chrX	151169482	151169793	0	1
chr8	121652866	121653268	0	1
chr1	106071400	106071486	0	1
chr1	132559200	132559567	0	1
chr1	132765979	132766209	0	1
chr1	132800460	132800820	0	1
chr1	133182701	133182972	0	1
chr1	152235469	152235720	0	1
chr1	16173196	16173630	0	1
chr1	169916724	169917042	0	1
chr1	174931086	174931402	0	1
chr1	176728002	176728275	0	1
chr1	182074375	182074784	0	1
chr1	182983034	182983345	0	1
chr1	33201663	33201990	0	1
chr1	35527896	35528317	0	1
chr1	35957823	35958088	0	1
chr1	39007306	39007748	0	1
chr1	64191640	64191968	0	1
chr1	64978254	64978557	0	1
chr1	72963421	72963791	0	1
chr1	86487328	86487806	0	1
chr1	90743902	90744311	0	1
chr1	92286374	92286510	0	1
chr10	120551864	120552116	0	1
chr10	127512946	127513174	0	1
chr10	20285720	20286022	0	1
chr10	23016402	23016710	0	1
chr10	39173233	39173350	0	1
chr10	60885848	60886221	0	1
chr10	60955524	60955798	0	1
chr10	60985210	60985535	0	1
chr10	81571569	81571841	0	1
chr10	87025005	87025166	0	1
chr10	97313587	97313979	0	1
chr10	99284197	99284340	0	1
chr11	117385040	117385188	0	1
chr11	12532421	12532649	0	1
chr11	24286612	24286987	0	1
chr11	32119304	32119586	0	1
chr11	33148405	33148628	0	1
chr11	34113108	34113239	0	1
chr11	35985725	35986106	0	1
chr11	60094137	60094447	0	1
chr11	69418838	69419190	0	1
chr11	71887203	71887490	0	1
chr11	79301891	79302193	0	1
chr12	100527866	100528112	0	1
chr12	105104053	105104293	0	1
chr12	105112645	105112978	0	1
chr12	105992596	105992939	0	1
chr12	106110104	106110604	0	1
chr12	112542580	112542832	0	1
chr12	117345368	117345576	0	1
chr12	12680724	12680993	0	1
chr12	25098600	25099060	0	1
chr12	25124668	25124970	0	1
chr12	25475163	25475435	0	1
chr12	26534274	26534688	0	1
chr12	27082690	27082995	0	1
chr12	3944611	3944955	0	1
chr12	39956575	39956835	0	1
chr12	54834966	54835287	0	1
chr12	77854704	77855036	0	1
chr12	85198002	85198267	0	1
chr12	85485814	85486314	0	1
chr13	101062694	101062988	0	1
chr13	113641078	113641500	0	1
chr13	24576459	24576706	0	1
chr13	34131696	34131997	0	1
chr13	34466047	34466247	0	1
chr13	3709066	3709630	0	1
chr13	58769423	58769756	0	1
chr13	62684834	62685095	0	1
chr13	63952021	63952280	0	1
chr13	99926272	99926539	0	1
chr14	103417401	103417650	0	1
chr14	103899153	103899446	0	1
chr14	116558317	116558675	0	1
chr14	24551050	24551370	0	1
chr14	51063344	51063572	0	1
chr14	63346865	63347248	0	1
chr14	67955264	67955763	0	1
chr14	68209421	68209931	0	1
chr15	102999303	102999536	0	1
chr15	103304927	103305445	0	1
chr15	25019300	25019584	0	1
chr15	25252825	25253143	0	1
chr15	25284443	25284708	0	1
chr15	52458894	52459078	0	1
chr15	7697933	7698283	0	1
chr15	77368250	77368395	0	1
chr15	81859793	81860240	0	1
chr15	82960987	82961411	0	1
chr15	82987799	82988086	0	1
chr15	98181352	98181608	0	1
chr15	99537208	99537364	0	1
chr16	21869993	21870312	0	1
chr16	31334705	31335060	0	1
chr16	31338038	31338342	0	1
chr16	49964405	49964692	0	1
chr16	5473648	5473816	0	1
chr16	58389403	58389788	0	1
chr16	94724391	94724553	0	1
chr17	15343069	15343316	0	1
chr17	16089280	16089658	0	1
chr17	17004920	17005247	0	1
chr17	17826837	17827131	0	1
chr17	17828237	17828439	0	1
chr17	56233832	56234172	0	1
chr17	62883023	62883350	0	1
chr17	63849708	63849874	0	1
chr17	8036808	8037262	0	1
chr17	80482952	80483193	0	1
chr17	86937854	86938073	0	1
chr18	11351947	11352350	0	1
chr18	14320287	14320430	0	1
chr18	34679750	34679953	0	1
chr18	38380019	38380455	0	1
chr18	38384957	38385212	0	1
chr18	47370321	47370619	0	1
chr18	55490878	55491212	0	1
chr18	55549770	55550080	0	1
chr18	56621190	56621412	0	1
chr18	5820369	5820667	0	1
chr18	63496422	63496611	0	1
chr18	63605179	63605494	0	1
chr18	64424991	64425532	0	1
chr18	76674715	76675200	0	1
chr18	76816029	76816446	0	1
chr19	5812090	5812355	0	1
chr2	10276211	10276501	0	1
chr2	108827485	108827804	0	1
chr2	114276922	114277409	0	1
chr2	115859318	115859566	0	1
chr2	124059888	124060187	0	1
chr2	124772042	124772367	0	1
chr2	138406166	138406403	0	1
chr2	148521991	148522200	0	1
chr2	152047221	152047432	0	1
chr2	166377319	166377583	0	1
chr2	167634453	167634678	0	1
chr2	168107459	168107616	0	1
chr2	22589115	22590405	0	1
chr2	27572809	27573396	0	1
chr3	101212791	101213188	0	1
chr3	101506325	101506554	0	1
chr3	104442075	104442246	0	1
chr3	117970442	117970599	0	1
chr3	130737688	130737826	0	1
[truncated: 1,844 more rows]

## Sheet: Runx3_noRBS associated genes_GO
S4 Table.	Runx3_noRBS associated genes and GO enrichment
chr	start	end	RBS		4558 genes_# GREAT version 4.0.4
chr1	4807641	4807880	0		0610009O20Rik
chr1	5588315	5588500	0		0610010K14Rik
chr1	7088504	7089062	0		1110059E24Rik
chr1	9541300	9541517	0		1190002N15Rik
chr1	9545148	9545452	0		1190005I06Rik
chr1	9700252	9700598	0		1190007I07Rik
chr1	9944077	9944285	0		1500009L16Rik
chr1	10004707	10004955	0		1700001O22Rik
chr1	12869297	12869691	0		1700003F12Rik
chr1	13372360	13372731	0		1700006E09Rik
chr1	14506639	14506741	0		1700008O03Rik																					Enrichment for neuronal terms
chr1	14513637	14514090	0		1700008P02Rik
chr1	15805505	15805668	0		1700011H14Rik
chr1	16104694	16104912	0		1700011L22Rik
chr1	16127732	16128130	0		1700012A03Rik
chr1	16173196	16173630	0		1700017N19Rik
chr1	19582902	19583131	0		1700018B08Rik
chr1	24005576	24005905	0		1700020N01Rik
chr1	30564613	30565145	0		1700024G13Rik
chr1	33201663	33201990	0		1700025C18Rik
chr1	33508466	33508751	0		1700025G04Rik
chr1	33719868	33719974	0		1700029H14Rik
chr1	34042316	34042513	0		1700030J22Rik
chr1	34236335	34236581	0		1700056E22Rik
chr1	34439277	34439549	0		1700064H15Rik
chr1	34752923	34753273	0		1700080E11Rik
chr1	35201632	35201834	0		1700092M07Rik
chr1	35391064	35391362	0		1700113H08Rik
chr1	35393660	35393939	0		1700123O20Rik
chr1	35527896	35528317	0		1810010D01Rik
chr1	35902391	35902626	0		1810011H11Rik
chr1	35957823	35958088	0		1810013L24Rik
chr1	36307487	36307804	0		1810043G02Rik
chr1	36445237	36445509	0		2010300C02Rik
chr1	36471409	36471796	0		2010315B03Rik
chr1	36709911	36710228	0		2300009A05Rik
chr1	36939874	36940018	0		2310009B15Rik
chr1	37220230	37220396	0		2310033P09Rik
chr1	37579375	37579531	0		2410004B18Rik
chr1	37997210	37997436	0		2410015M20Rik
chr1	39007306	39007748	0		2410131K14Rik
chr1	39535576	39535868	0		2510009E07Rik
chr1	42851107	42851282	0		2610021A01Rik
chr1	44102256	44102595	0		2610301B20Rik
chr1	44118791	44119001	0		2810006K23Rik
chr1	44119817	44120027	0		2810403A07Rik
chr1	44135404	44135746	0		2810408A11Rik
chr1	46886157	46886406	0		2900055J20Rik
chr1	49891486	49891748	0		3100002H09Rik
chr1	52233197	52233475	0		3110002H16Rik
chr1	53313553	53313804	0		3425401B19Rik
chr1	54250559	54250903	0		3632451O06Rik
chr1	55052628	55052871	0		3830406C13Rik
chr1	59237181	59237485	0		4833427G06Rik
chr1	59516331	59516610	0		4921524J17Rik
chr1	62208976	62209227	0		4921536K21Rik
chr1	63181141	63181308	0		4930433I11Rik
chr1	63671468	63671665	0		4930442H23Rik
chr1	64060040	64060281	0		4930444G20Rik
chr1	64078919	64079206	0		4930522L14Rik
chr1	64191640	64191968	0		4930539E08Rik
chr1	64446099	64446276	0		4930546C10Rik
chr1	64617152	64617316	0		4930558K02Rik
chr1	64690597	64690948	0		4930583I09Rik
chr1	64978254	64978557	0		4931400O07Rik
chr1	65421070	65421274	0		4931422A03Rik
chr1	71556990	71557272	0		4931428F04Rik
chr1	72197114	72197372	0		4931429L15Rik
chr1	72244324	72244592	0		4932443I19Rik
chr1	72577730	72577885	0		4933402D24Rik
chr1	72963421	72963791	0		4933402N22Rik
chr1	73830787	73831093	0		4933424G06Rik
chr1	74103803	74104100	0		4933434E20Rik
chr1	74284724	74285033	0		5031439G07Rik
chr1	74332355	74332755	0		5430403G16Rik
chr1	74397259	74397645	0		5530401A14Rik
chr1	74505821	74506075	0		5730409E04Rik
chr1	74661521	74661800	0		5730480H06Rik
chr1	74719944	74720040	0		5730508B09Rik
chr1	74808221	74808418	0		6030419C18Rik
chr1	74854798	74855028	0		6030458C11Rik
chr1	74858536	74858749	0		6330409D20Rik
chr1	75289481	75289654	0		6430548M08Rik
chr1	75479279	75479691	0		6430573F11Rik
chr1	78218153	78218347	0		6430628N08Rik
chr1	79344101	79344557	0		6720489N17Rik
chr1	79439970	79440377	0		6820408C15Rik
chr1	79466797	79467139	0		7530416G11Rik
chr1	79775915	79776259	0		9030624J02Rik
chr1	81098531	81098749	0		9130011E15Rik
chr1	82195725	82196151	0		9230109A22Rik
chr1	83159641	83159950	0		9230110C19Rik
chr1	83316974	83317241	0		9330182L06Rik
chr1	86007859	86008101	0		9430015G10Rik
chr1	86359307	86359690	0		9630041A04Rik
chr1	86487328	86487806	0		A1cf
chr1	86501760	86501996	0		A330070K13Rik
chr1	86525284	86525509	0		A3galt2
chr1	86532511	86532633	0		A430005L14Rik
chr1	87142584	87142721	0		A430033K04Rik
chr1	87213828	87214021	0		A730061H03Rik
chr1	88259421	88259838	0		A830005F24Rik
chr1	89070011	89070503	0		A830010M20Rik
chr1	89239759	89239926	0		A830080D01Rik
chr1	90743902	90744311	0		A930002H24Rik
chr1	91398658	91398956	0		A930033H14Rik
chr1	91413160	91413405	0		AI429214
chr1	92180241	92180665	0		AI481877
chr1	92286374	92286510	0		AU022252
chr1	93115171	93115335	0		AU040320
chr1	93343506	93343773	0		AW554918
chr1	93668790	93668927	0		Aaed1
chr1	94034962	94035252	0		Aamp
chr1	94712901	94713081	0		Aanat
chr1	95313472	95313698	0		Aasdh
chr1	97769975	97770242	0		Aatk
chr1	98047595	98047930	0		Abat
chr1	104425348	104425652	0		Abca8b
chr1	104986348	104986616	0		Abcb7
chr1	106071400	106071486	0		Abcb8
chr1	106168111	106168324	0		Abcb9
chr1	111864880	111865203	0		Abcc12
chr1	118389185	118389494	0		Abcd3
chr1	119504633	119505034	0		Abcf3
chr1	119837503	119837897	0		Abcg1
chr1	119913123	119913294	0		Abhd10
chr1	120073746	120073948	0		Abhd15
chr1	122161869	122162105	0		Abhd16b
chr1	122703644	122703895	0		Abhd17b
chr1	125560422	125560696	0		Abhd18
chr1	125607571	125607669	0		Abhd2
chr1	127498864	127499061	0		Abhd4
chr1	127531374	127531641	0		Abhd5
chr1	128103045	128103470	0		Abhd8
chr1	128243907	128244280	0		Abl1
chr1	128585866	128586199	0		Ablim2
chr1	129473527	129473999	0		Abr
chr1	129494174	129494354	0		Abra
chr1	130715810	130716049	0		Acaa1a
chr1	130716842	130717239	0		Acad8
chr1	131053375	131053532	0		Acbd4
chr1	131134197	131134525	0		Accsl
chr1	131827770	131828010	0		Acd
chr1	131960419	131960620	0		Acin1
chr1	132322733	132322892	0		Acnat2
chr1	132559200	132559567	0		Aco1
chr1	132765979	132766209	0		Aco2
chr1	132800460	132800820	0		Acot10
chr1	133182701	133182972	0		Acot7
chr1	133187995	133188246	0		Acox3
chr1	133306926	133307021	0		Acp1
chr1	133610245	133610515	0		Acpp
chr1	134079072	134079440	0		Acsf3
chr1	134099241	134099507	0		Acsl1
chr1	134344609	134344849	0		Actg1
chr1	134362950	134363209	0		Actl10
chr1	135620128	135620378	0		Actn4
chr1	136415135	136415340	0		Actr10
chr1	136624629	136624966	0		Actr1a
chr1	136935503	136935750	0		Actr1b
chr1	137373862	137374123	0		Actr2
chr1	138093275	138093567	0		Actr6
chr1	138856707	138856988	0		Actrt2
chr1	139454557	139454821	0		Actrt3
chr1	141609791	141610076	0		Acvr2b
chr1	142729965	142730052	0		Acy1
chr1	143739394	143739641	0		Acyp1
chr1	143803674	143803995	0		Adam12
chr1	151500843	151501135	0		Adam23
chr1	152235469	152235720	0		Adam7
chr1	152249442	152249636	0		Adamts1
chr1	152904616	152904780	0		Adamts15
chr1	153052011	153052159	0		Adamts17
chr1	153332801	153333240	0		Adamts3
chr1	153355956	153356168	0		Adamts5
chr1	153899690	153900078	0		Adamts8
chr1	154705226	154705557	0		Adamts9
chr1	155417319	155417626	0		Adamtsl1
chr1	156090084	156090393	0		Adar
chr1	156782108	156782638	0		Adarb2
chr1	157412486	157412818	0		Adcy4
chr1	157636576	157636771	0		Adcy8
chr1	158082930	158083207	0		Adcyap1
chr1	159127802	159128341	0		Add3
chr1	160212834	160213169	0		Adgrb1
chr1	160351904	160352224	0		Adgrf5
chr1	161877277	161877518	0		Adgrg1
chr1	161969001	161969366	0		Adgrg3
chr1	162217397	162217702	0		Adgrg6
chr1	162477931	162478163	0		Adgrl2
chr1	162832322	162832588	0		Adgrl3
chr1	163779396	163779866	0		Adgrv1
chr1	164307487	164307726	0		Adh5
chr1	165460964	165461455	0		Adhfe1
chr1	165834338	165834806	0		Adi1
chr1	166002730	166002970	0		Adk
chr1	166282695	166282948	0		Adnp
chr1	167285003	167285331	0		Adora2b
chr1	168382864	168383052	0		Adprhl2
chr1	168760390	168760522	0		Adra1a
chr1	169138286	169138641	0		Adra1d
chr1	169916724	169917042	0		Adra2a
chr1	170453397	170453673	0		Adrm1
chr1	170885387	170885558	0		Adsl
chr1	171222444	171222931	0		Afap1l2
chr1	171281155	171281425	0		Aftph
chr1	172016945	172017188	0		Agap1
chr1	172376337	172376524	0		Agbl1
chr1	172481932	172482219	0		Agbl3
chr1	172550693	172550926	0		Agfg2
chr1	172632890	172633323	0		Agk
chr1	172657718	172657982	0		Ago1
chr1	172697764	172698109	0		Ago3
chr1	174931086	174931402	0		Agpat1
chr1	175625508	175625798	0		Agpat4
chr1	176728002	176728275	0		Agxt
chr1	176814630	176814928	0		Ahctf1
chr1	178318515	178318983	0		Ahcy
chr1	178999020	178999333	0		Ahi1
chr1	179254583	179254916	0		Ahsa1
chr1	179546237	179546481	0		Aipl1
chr1	179803669	179804003	0		Ajap1
chr1	179945072	179945326	0		Ak4
chr1	180268653	180268861	0		Ak5
chr1	180365253	180365455	0		Ak8
chr1	180387424	180387810	0		Ak9
chr1	180568781	180568980	0		Akain1
chr1	181842327	181842676	0		Akap1
chr1	182074375	182074784	0		Akap11
chr1	182103568	182103906	0		Akap12
chr1	182408970	182409190	0		Akap2
chr1	182596009	182596163	0		Akap4
chr1	182983034	182983345	0		Akap6
chr1	183349952	183350120	0		Akirin1
chr1	184033985	184034571	0		Akirin2
chr1	184663511	184663736	0		Akna
chr1	185020885	185021229	0		Akp3
chr1	186117270	186117435	0		Akr1a1
chr1	186474991	186475098	0		Akr1b3
chr1	186675912	186676139	0		Akr1cl
chr1	186755210	186755452	0		Akr1e1
chr1	186765290	186765467	0		Akt1s1
chr1	186766346	186766588	0		Aldh18a1
chr1	187787759	187787985	0		Aldh1a7
chr1	187974567	187974782	0		Aldh1b1
chr1	188978337	188978451	0		Aldh4a1
chr1	189250245	189250466	0		Aldh7a1
chr1	189688086	189688374	0		Aldh8a1
chr1	190149314	190149528	0		Aldoa
chr1	191397585	191397833	0		Aldoart1
chr1	191575462	191575765	0		Alg14
chr1	191821281	191821550	0		Alg8
chr1	191906417	191906803	0		Alox5ap
chr1	191990065	191990324	0		Alpk2
chr1	193370222	193370458	0		Alpl
chr1	194619672	194619932	0		Als2
chr1	194664247	194664617	0		Ambp
chr10	4386748	4386974	0		Amd2
chr10	4553628	4553960	0		Amdhd1
chr10	5805489	5805761	0		Amer1
chr10	5805889	5806226	0		Amer2
chr10	5823810	5824479	0		Amer3
chr10	6999532	6999804	0		Amfr
chr10	7212237	7212422	0		Ammecr1l
chr10	7780877	7781104	0		Amotl2
chr10	9696688	9696910	0		Ampd1
chr10	9902050	9902223	0		Amph
chr10	11149176	11149493	0		Amtn
chr10	11280640	11281016	0		Anapc15
chr10	13008296	13008544	0		Angpt1
chr10	13193035	13193271	0		Angptl1
chr10	14055754	14055977	0		Angptl2
chr10	14095855	14096021	0		Ank2
chr10	20285720	20286022	0		Ank3
chr10	20312151	20312541	0		Ankdd1a
chr10	20904514	20904908	0		Ankra2
chr10	21295715	21296047	0		Ankrd13a
chr10	21460223	21460396	0		Ankrd16
chr10	21994528	21994692	0		Ankrd26
chr10	22058619	22058834	0		Ankrd28
chr10	22731346	22731551	0		Ankrd50
chr10	23016402	23016710	0		Ankrd55
chr10	24731599	24731903	0		Anks1b
chr10	26772321	26772521	0		Anks4b
chr10	28074658	28074908	0		Anln
chr10	30600564	30600815	0		Ano3
chr10	31445816	31446024	0		Ano8
chr10	34316832	34317248	0		Anp32a
chr10	34418435	34418679	0		Anp32e
chr10	34667859	34668112	0		Anxa10
chr10	34889540	34889779	0		Aoah
chr10	38945682	38945935	0		Ap1ar
chr10	38996015	38996412	0		Ap1g2
chr10	39173233	39173350	0		Ap1s1
chr10	40349094	40349452	0		Ap1s3
chr10	41004462	41004560	0		Ap2a1
chr10	41288860	41289070	0		Ap2b1
chr10	41303203	41303398	0		Ap2m1
chr10	41519052	41519331	0		Ap3d1
chr10	41809954	41810358	0		Ap3m1
chr10	43742692	43742914	0		Ap3m2
chr10	46012072	46012263	0		Apaf1
chr10	52381996	52382498	0		Apbb2
chr10	53377948	53378174	0		Apc
chr10	53629859	53630307	0		Apcdd1
chr10	58866968	58867347	0		Aph1a
chr10	59514841	59515087	0		Aph1c
chr10	59616684	59616861	0		Api5
chr10	59702352	59702721	0		Aplp2
chr10	60026933	60027092	0		Apoa2
chr10	60885848	60886221	0		Apod
chr10	60955524	60955798	0		Apol7a
chr10	60985210	60985535	0		Apold1
chr10	61452746	61453020	0		Appl1
chr10	61475617	61475873	0		Aqp2
chr10	61680091	61680360	0		Araf
chr10	62335444	62335634	0		Arap3
chr10	62340135	62340414	0		Arf4
chr10	63026213	63026361	0		Arfgap2
chr10	63944979	63945156	0		Arfgap3
chr10	66881805	66882137	0		Arfip1
chr10	67003242	67003534	0		Arfip2
chr10	67285321	67285577	0		Arhgap10
chr10	68799959	68800220	0		Arhgap12
chr10	69352894	69353114	0		Arhgap15
chr10	69396735	69396846	0		Arhgap18
chr10	69790683	69790877	0		Arhgap19
chr10	69803261	69803383	0		Arhgap24
chr10	70017921	70018268	0		Arhgap25
chr10	70401131	70401490	0		Arhgap26
chr10	70599475	70599708	0		Arhgap29
chr10	71344849	71345067	0		Arhgap33
chr10	72654654	72654907	0		Arhgap35
chr10	73242492	73242687	0		Arhgef1
chr10	73648287	73648528	0		Arhgef10l
chr10	74335514	74335844	0		Arhgef16
chr10	75517282	75517559	0		Arhgef17
chr10	75764223	75764434	0		Arhgef2
chr10	75773327	75773582	0		Arhgef28
chr10	75837330	75837517	0		Arhgef3
chr10	76939079	76939378	0		Arhgef4
chr10	76961823	76962251	0		Arhgef7
chr10	77581500	77581823	0		Arhgef9
chr10	77978417	77978666	0		Arid1b
chr10	78464904	78465113	0		Arid4a
chr10	78787785	78787996	0		Arid5a
chr10	79654963	79655343	0		Arl1
chr10	79767022	79767283	0		Arl14ep
chr10	79767498	79767675	0		Arl16
chr10	79780100	79780370	0		Arl4a
chr10	79959868	79960191	0		Arl6ip6
chr10	80053334	80053724	0		Arl8b
chr10	80159726	80160149	0		Armc1
chr10	80433919	80434238	0		Armcx4
chr10	80475208	80475560	0		Arnt
chr10	80561683	80561914	0		Arntl
chr10	80714749	80715130	0		Arpc5l
chr10	80754879	80755201	0		Arpp21
chr10	81014909	81015206	0		Arrdc3
chr10	81060158	81060515	0		Arrdc4
chr10	81137238	81137670	0		Arrdc5
chr10	81167683	81168050	0		Arsb
chr10	81182730	81183029	0		Arsk
chr10	81233021	81233168	0		Arvcf
chr10	81320378	81320989	0		Asap1
chr10	81350422	81350791	0		Asb13
chr10	81473007	81473142	0		Asb3
chr10	81496345	81496617	0		Ascc1
chr10	81571569	81571841	0		Ascl1
chr10	81771157	81771287	0		Asgr1
chr10	81863785	81863932	0		Asic1
chr10	82047917	82048146	0		Asic2
chr10	82083192	82083371	0		Asmt
chr10	82354121	82354296	0		Asns
chr10	82623109	82623508	0		Asph
chr10	82763908	82764227	0		Asphd2
chr10	82858986	82859349	0		Aspm
chr10	83722798	83723036	0		Aste1
chr10	84917062	84917498	0		Astn2
chr10	85185330	85185576	0		Asxl3
chr10	86778806	86779160	0		Atad2b
chr10	87025005	87025166	0		Atcay
chr10	87058455	87058625	0		Ate1
chr10	87447742	87447995	0		Atf2
chr10	88604953	88605199	0		Atf5
chr10	88730974	88731242	0		Atf6b
chr10	89732130	89732477	0		Atf7ip
chr10	90033188	90033336	0		Atg16l2
chr10	90809935	90810250	0		Atg2a
chr10	91181674	91181966	0		Atg3
chr10	91241756	91241986	0		Atg7
chr10	93539843	93539979	0		Atg9b
chr10	94035784	94036120	0		Atic
chr10	94093674	94093949	0		Atp10a
chr10	94521086	94521280	0		Atp10b
chr10	95514817	95515021	0		Atp11a
chr10	95940687	95940964	0		Atp11b
chr10	96077525	96077922	0		Atp13a3
chr10	96371091	96371261	0		Atp1a1
chr10	97313587	97313979	0		Atp23
chr10	97748738	97748936	0		Atp4a
chr10	99262964	99263457	0		Atp5b
chr10	99284197	99284340	0		Atp5g1
chr10	99556046	99556394	0		Atp5j
chr10	100755167	100755385	0		Atp6ap1
chr10	103369122	103369369	0		Atp6ap1l
chr10	104660278	104660522	0		Atp6ap2
chr10	105023547	105023814	0		Atp6v0a2
chr10	105025869	105026085	0		Atp6v1a
chr10	105430245	105430725	0		Atp6v1e1
chr10	105638985	105639122	0		Atp6v1e2
chr10	107383670	107384017	0		Atp6v1g2
chr10	111010080	111010303	0		Atp7a
chr10	111298538	111298850	0		Atp8a1
chr10	111972538	111972793	0		Atp9a
chr10	114137128	114137345	0		Atp9b
chr10	114214442	114214657	0		Atpaf2
chr10	115362229	115362573	0		Atpif1
chr10	116012562	116012833	0		Atrn
chr10	116771866	116772295	0		Atrnl1
chr10	117027042	117027362	0		Atxn10
chr10	117063785	117064038	0		Atxn2l
chr10	117981458	117981668	0		Atxn7l1
chr10	118103187	118103686	0		Atxn7l3
chr10	118623482	118623723	0		Aunip
chr10	119240015	119240258	0		Aup1
chr10	119240417	119240770	0		Auts2
chr10	119725379	119725681	0		Aven
chr10	119776652	119776926	0		Avl9
chr10	120551864	120552116	0		Axin2
chr10	121476255	121476544	0		Azin1
chr10	123196908	123197197	0		Azin2
chr10	126239766	126239935	0		B230307C23Rik
chr10	126718460	126718857	0		B3galnt2
chr10	126901288	126901502	0		B3galt1
chr10	127070262	127070432	0		B3galt2
chr10	127289274	127289576	0		B3galt4
chr10	127290321	127290838	0		B3glct
chr10	127512946	127513174	0		B3gnt9
chr10	128083004	128083327	0		B4galnt2
chr10	128096718	128096993	0		B9d1
chr10	128303174	128303414	0		BC004004
chr10	128303597	128303799	0		BC005561
chr10	128337446	128337807	0		BC024139
chr10	128409697	128410063	0		BC028528
chr10	128411507	128411730	0		BC030500
chr10	128525835	128526205	0		BC030870
chr10	128547645	128547928	0		BC049715
chr10	128626664	128626916	0		BC052040
chr10	128673895	128673998	0		BC106179
chr10	128805422	128805685	0		Bach1
chr11	3452284	3452501	0		Bach2
chr11	3787738	3788089	0		Bag1
chr11	3894909	3895292	0		Bag3
chr11	4096636	4096870	0		Bahcc1
chr11	5520776	5520994	0		Baiap2
chr11	5788271	5788573	0		Banf1
chr11	6274875	6275075	0		Bank1
chr11	6546771	6546935	0		Banp
chr11	8547903	8548139	0		Barhl1
chr11	11973399	11973641	0		Barhl2
chr11	12532421	12532649	0		Basp1
chr11	19529022	19529360	0		Baz1b
chr11	19925710	19925976	0		Baz2a
chr11	20112852	20113157	0		Bbox1
chr11	20332628	20333089	0		Bbs10
chr11	20631737	20632168	0		Bbs12
chr11	21571815	21572244	0		Bbs9
chr11	24286612	24286987	0		Bbx
chr11	27264394	27264569	0		Bcam
chr11	28584305	28584448	0		Bcan
chr11	30025883	30026268	0		Bcar1
chr11	30954292	30954536	0		Bcar3
chr11	31671837	31672057	0		Bcas1
chr11	32119304	32119586	0		Bcas2
chr11	32205174	32205505	0		Bcas3
chr11	33148405	33148628	0		Bcat1
chr11	33240042	33240822	0		Bccip
chr11	33332127	33332426	0		Bckdhb
chr11	33379397	33379723	0		Bcl10
chr11	33400482	33400733	0		Bcl11a
chr11	33721470	33721554	0		Bcl2l1
chr11	34113108	34113239	0		Bcl2l11
chr11	34396210	34396380	0		Bcl2l13
chr11	35279955	35280204	0		Bcl2l14
chr11	35865059	35865224	0		Bcl9l
chr11	35985725	35986106	0		Bclaf1
chr11	36000648	36000926	0		Bcor
chr11	36001303	36001562	0		Bcorl1
chr11	39729289	39729504	0		Bdh1
chr11	39890590	39890781	0		Bdnf
chr11	40403799	40404182	0		Bend5
chr11	43411508	43411699	0		Best3
chr11	45123339	45123515	0		Bet1
chr11	45508516	45508810	0		Bet1l
chr11	45955429	45955605	0		Bfsp2
chr11	46291065	46291375	0		Bhlha9
chr11	47640795	47640963	0		Bhlhe22
chr11	48630893	48631072	0		Bhlhe23
chr11	48816563	48816665	0		Bhlhe40
chr11	48816919	48817133	0		Bid
chr11	49712691	49712957	0		Bivm
chr11	49846505	49846848	0		Blk
chr11	50174680	50174885	0		Bloc1s6
chr11	50209994	50210396	0		Blvrb
chr11	50236700	50236882	0		Blzf1
chr11	50292326	50292693	0		Bmp10
chr11	50378348	50378584	0		Bmp2k
chr11	51539625	51539924	0		Bmp7
chr11	51584577	51584856	0		Bmper
chr11	51619580	51619789	0		Bnc2
chr11	52000746	52000962	0		Bnip3l
chr11	52037742	52037961	0		Bod1
chr11	52857365	52857615	0		Bok
chr11	53300448	53300773	0		Bola3
chr11	53430871	53431191	0		Borcs5
chr11	53770226	53770597	0		Borcs6
chr11	54112967	54113174	0		Borcs8
chr11	54812693	54813131	0		Bpgm
chr11	54860597	54860866	0		Brat1
chr11	55097675	55098099	0		Brdt
chr11	55861361	55861686	0		Brinp1
chr11	57298290	57298566	0		Brinp2
chr11	57518550	57518685	0		Brms1l
chr11	57778506	57778600	0		Brpf3
chr11	58103881	58104111	0		Bsdc1
chr11	58168482	58168674	0		Bst1
chr11	58323202	58323488	0		Btbd10
chr11	58954483	58954675	0		Btbd16
chr11	59208186	59208524	0		Btbd17
chr11	59839156	59839407	0		Btbd3
chr11	60046174	60046354	0		Btd
chr11	60094137	60094447	0		Btf3l4
chr11	60115174	60115466	0		Btg1
chr11	60210381	60210645	0		Btg2
chr11	60352880	60353404	0		Btg3
chr11	60416972	60417334	0		Btk
chr11	60777220	60777615	0		Bub1b
chr11	61494157	61494768	0		Bub3
chr11	61574839	61575050	0		Bud31
chr11	62076686	62077076	0		Bysl
chr11	62613793	62613994	0		C030005K15Rik
chr11	62879198	62879539	0		C1galt1
chr11	63604898	63605240	0		C1qa
chr11	63922291	63922567	0		C1qbp
chr11	66168500	66168663	0		C1qtnf3
chr11	68215244	68215491	0		C1qtnf9
chr11	69059524	69059811	0		C530025M09Rik
chr11	69097035	69097332	0		C87499
chr11	69323704	69324051	0		C8b
chr11	69366531	69367104	0		CN725425
chr11	69411217	69411530	0		Cabin1
chr11	69418838	69419190	0		Cables2
chr11	69579200	69579568	0		Cabyr
chr11	69581469	69581620	0		Cacfd1
chr11	69632416	69632968	0		Cachd1
chr11	69662631	69662861	0		Cacna1a
chr11	69672347	69672630	0		Cacna1e
chr11	69795340	69795632	0		Cacna1f
chr11	69838031	69838565	0		Cacna1h
chr11	69900984	69901162	0		Cacna2d1
chr11	69913808	69914098	0		Cacng2
chr11	69948162	69948361	0		Cacng3
chr11	69980542	69980812	0		Cacng5
chr11	70029195	70029862	0		Cactin
chr11	70237644	70238022	0		Cacybp
chr11	70452090	70452416	0		Cad
chr11	70668638	70669065	0		Cadm1
chr11	70982916	70983139	0		Cage1
chr11	71033438	71033665	0		Calcoco1
chr11	71887203	71887490	0		Calm1
chr11	72214892	72215229	0		Calm2
chr11	72570673	72570878	0		Calml3
chr11	72607009	72607399	0		Caly
chr11	73176987	73177336	0		Camk1g
chr11	75147267	75147477	0		Camk2d
chr11	75201424	75201594	0		Camkmt
chr11	76399167	76399323	0		Camsap1
chr11	76406747	76406915	0		Camta1
chr11	76646083	76646264	0		Cand1
chr11	76705168	76705363	0		Cand2
chr11	76846976	76847209	0		Cap1
chr11	77216053	77216284	0		Capn13
chr11	77513238	77513420	0		Capn5
chr11	77793338	77793469	0		Capn6
chr11	77981708	77982015	0		Capn8
chr11	78032148	78032304	0		Capns1
chr11	78115396	78115795	0		Capza2
chr11	78497725	78497900	0		Car10
chr11	78550696	78550922	0		Car12
chr11	78697320	78697728	0		Card19
chr11	78782113	78782383	0		Carm1
chr11	79301891	79302193	0		Carnmt1
chr11	79339342	79339717	0		Cartpt
chr11	79806081	79806297	0		Casd1
chr11	79992798	79993455	0		Casp3
chr11	80382994	80383367	0		Casp7
chr11	80476767	80476979	0		Casq2
chr11	80577771	80578190	0		Cast
chr11	80670496	80670633	0		Casz1
chr11	80906544	80906692	0		Cat
chr11	81369945	81370212	0		Catip
chr11	82308030	82308283	0		Catsperd
chr11	83271594	83271997	0		Cavin4
chr11	83291538	83291787	0		Cbfa2t3
chr11	83298880	83299198	0		Cbfb
chr11	83472869	83473194	0		Cblc
chr11	84794578	84794749	0		Cbll1
chr11	85352641	85352793	0		Cbln4
chr11	87126886	87127094	0		Cbr4
chr11	87359162	87359290	0		Cbx2
chr11	87404409	87404652	0		Cbx3
chr11	87448224	87448431	0		Cbx4
chr11	87448669	87449428	0		Cbx5
chr11	87595443	87595685	0		Cbx8
chr11	87961901	87962025	0		Ccdc102a
chr11	88047526	88047758	0		Ccdc107
chr11	88280466	88280795	0		Ccdc114
chr11	88514588	88514761	0		Ccdc115
chr11	88864459	88864861	0		Ccdc12
chr11	89060626	89060902	0		Ccdc127
chr11	89297680	89297940	0		Ccdc13
chr11	89299251	89299323	0		Ccdc130
chr11	90425477	90426002	0		Ccdc134
chr11	90538482	90539173	0		Ccdc142
chr11	93773282	93773584	0		Ccdc149
chr11	94074703	94075049	0		Ccdc15
chr11	94160478	94160767	0		Ccdc150
chr11	94211130	94211479	0		Ccdc151
chr11	94990844	94991023	0		Ccdc159
chr11	95001053	95001320	0		Ccdc170
chr11	95041406	95041592	0		Ccdc171
chr11	95042266	95042417	0		Ccdc18
chr11	95259127	95259445	0		Ccdc182
chr11	95336729	95337034	0		Ccdc184
chr11	95384403	95384709	0		Ccdc185
chr11	95586362	95586469	0		Ccdc186
chr11	95648994	95649158	0		Ccdc188
chr11	95858626	95858954	0		Ccdc189
chr11	96075612	96076233	0		Ccdc190
chr11	96285359	96285639	0		Ccdc22
chr11	96287400	96287700	0		Ccdc25
chr11	96916352	96916718	0		Ccdc32
chr11	96943981	96944281	0		Ccdc33
chr11	96977490	96978063	0		Ccdc34
chr11	97187941	97188457	0		Ccdc38
chr11	97362064	97362300	0		Ccdc47
chr11	97703134	97703557	0		Ccdc59
chr11	97745140	97745431	0		Ccdc6
chr11	97884213	97884561	0		Ccdc77
chr11	98150518	98150656	0		Ccdc82
chr11	98400148	98400557	0		Ccdc85a
chr11	98488672	98488828	0		Ccdc85c
chr11	98587227	98587438	0		Ccdc88c
chr11	98773980	98774179	0		Ccdc90b
chr11	98907471	98907808	0		Ccdc92
chr11	99298025	99298196	0		Ccdc96
chr11	100403552	100403801	0		Cck
chr11	100738174	100738433	0		Ccl1
chr11	100786290	100786764	0		Ccl28
chr11	100860313	100860530	0		Ccm2
chr11	100939344	100939825	0		Ccna2
chr11	101070000	101070181	0		Ccnd1
chr11	101082269	101082725	0		Ccnd3
chr11	101442098	101442545	0		Ccnl1
chr11	101462746	101462848	0		Ccnyl1
chr11	101785284	101785465	0		Ccser2
chr11	101979053	101979398	0		Cct2
chr11	101984091	101984497	0		Cd101
chr11	102087563	102087740	0		Cd164
chr11	102284602	102284945	0		Cd180
chr11	102308978	102309218	0		Cd1d1
chr11	102408447	102408799	0		Cd2
chr11	102556147	102556518	0		Cd247
chr11	103028226	103028520	0		Cd24a
chr11	103102847	103103141	0		Cd300a
chr11	103115890	103116267	0		Cd300e
chr11	103132897	103133529	0		Cd300lf
chr11	103412678	103412829	0		Cd34
chr11	103646278	103646444	0		Cd36
chr11	104228404	104228871	0		Cd44
chr11	104231311	104231510	0		Cd47
chr11	104442903	104443088	0		Cd5
chr11	105507944	105508197	0		Cd55b
chr11	105591946	105592240	0		Cd93
chr11	106083997	106084636	0		Cdc14a
chr11	106193448	106193866	0		Cdc20
chr11	106216380	106216565	0		Cdc23
chr11	106216747	106217040	0		Cdc25a
chr11	106272865	106273124	0		Cdc26
chr11	106487845	106488029	0		Cdc42
chr11	106788866	106789464	0		Cdc42bpa
chr11	107479282	107479564	0		Cdc42se2
chr11	107957564	107957680	0		Cdc45
chr11	108279916	108280229	0		Cdc6
chr11	108920245	108920452	0		Cdca2
chr11	109312263	109312379	0		Cdca3
chr11	109650705	109651042	0		Cdca7
chr11	109995682	109995897	0		Cdca7l
chr11	111066024	111066186	0		Cdcp2
chr11	111558485	111558918	0		Cdh11
chr11	113188357	113188683	0		Cdh12
chr11	113404490	113404630	0		Cdh13
chr11	113565677	113565857	0		Cdh18
chr11	114741521	114741735	0		Cdh20
chr11	114795478	114795681	0		Cdh22
chr11	114873244	114873588	0		Cdh26
chr11	115071835	115072031	0		Cdh4
chr11	115276926	115277465	0		Cdhr3
chr11	115536199	115536512	0		Cdipt
chr11	115859628	115859836	0		Cdk1
chr11	116335292	116335586	0		Cdk11b
chr11	116624186	116624416	0		Cdk13
chr11	117319702	117319891	0		Cdk19
chr11	117358346	117358520	0		Cdk20
chr11	117385040	117385188	0		Cdk2ap1
chr11	117653860	117654268	0		Cdk5r1
chr11	118068844	118069198	0		Cdk5r2
chr11	118627962	118628286	0		Cdk5rap3
chr11	118685219	118685825	0		Cdkal1
chr11	118745408	118745708	0		Cdkl3
chr11	118825469	118825675	0		Cdkn2aip
chr11	118900155	118900405	0		Cdkn3
chr11	119022813	119023119	0		Cebpa
chr11	119040925	119041342	0		Cebpd
chr11	119130477	119130677	0		Cebpg
chr11	119267837	119268059	0		Cebpz
chr11	119558920	119559349	0		Cecr2
chr11	119989221	119989394	0		Celf2
chr11	120086767	120087056	0		Celf3
chr11	120098766	120098989	0		Celf4
chr11	120316075	120316321	0		Celf5
chr11	120467325	120467762	0		Celf6
chr11	120950881	120951164	0		Celsr3
chr11	121354372	121354708	0		Cenpc1
chr11	121388186	121388588	0		Cenpf
chr11	121421197	121421536	0		Cenph
chr12	3944611	3944955	0		Cenpn
chr12	4077303	4077649	0		Cenpu
chr12	5210903	5211051	0		Cep120
chr12	5440493	5440770	0		Cep128
chr12	8674058	8674445	0		Cep131
chr12	8921336	8921637	0		Cep135
chr12	11126293	11126508	0		Cep164
chr12	11455783	11456025	0		Cep170
chr12	12323684	12323982	0		Cep57
chr12	12680724	12680993	0		Cep57l1
chr12	14152000	14152404	0		Cep78
chr12	16548912	16549227	0		Cep83
chr12	21513321	21513631	0		Cep85l
chr12	24831205	24831701	0		Cep89
chr12	25098600	25099060	0		Cep95
chr12	25099409	25099571	0		Cep97
chr12	25124668	25124970	0		Cept1
chr12	25475163	25475435	0		Cers1
chr12	26415152	26415368	0		Cetn2
chr12	26533787	26534080	0		Cetn4
chr12	26534274	26534688	0		Cfap161
chr12	26646210	26646392	0		Cfap45
chr12	26884143	26884304	0		Cfap46
chr12	27082690	27082995	0		Cfap58
chr12	27343077	27343186	0		Cfap77
chr12	28635877	28636037	0		Cfl1
chr12	28675179	28675364	0		Cfl2
chr12	28750283	28750563	0		Cggbp1
chr12	29371260	29371458	0		Cgn
chr12	30911549	30911744	0		Cgrrf1
chr12	31499520	31499670	0		Chaf1a
chr12	31950221	31950676	0		Chchd2
chr12	33222309	33222403	0		Chchd3
chr12	38843617	38844069	0		Chchd4
chr12	39956575	39956835	0		Chchd6
chr12	40038050	40038275	0		Chd3
chr12	40477878	40478084	0		Chd3os
chr12	40837058	40837325	0		Chd4
chr12	40837694	40837855	0		Chd6
chr12	44210008	44210442	0		Chd7
chr12	52699178	52699416	0		Chd9
chr12	53916560	53916795	0		Chfr
chr12	54192004	54192350	0		Chic2
chr12	54656457	54656812	0		Chid1
chr12	54834966	54835287	0		Chit1
chr12	55836057	55836441	0		Chl1
chr12	59262973	59263131	0		Chmp1a
chr12	64902344	64902648	0		Chmp2a
chr12	64965510	64965787	0		Chmp5
chr12	65073930	65074205	0		Chpf
chr12	65172489	65172870	0		Chrm1
chr12	69895163	69895385	0		Chrm3
chr12	70588091	70588274	0		Chrnb1
chr12	70825242	70825693	0		Chst15
chr12	70937646	70938013	0		Chst2
chr12	71015625	71015982	0		Chtop
chr12	71048173	71048402	0		Ciao1
chr12	71355178	71355466	0		Cipc
chr12	71714790	71714941	0		Cir1
chr12	71830915	71831213	0		Cirbp
chr12	72085454	72085866	0		Cisd1
chr12	73057073	73057243	0		Cit
chr12	73113368	73113536	0		Ckap2l
chr12	74145839	74146132	0		Clasp1
chr12	74284114	74284317	0		Clasrp
chr12	76255081	76255497	0		Clcn3
chr12	76369374	76369550	0		Clcn5
chr12	76404099	76404383	0		Clcnka
chr12	77854704	77855036	0		Clcnkb
chr12	77964280	77964619	0		Cldn12
chr12	78057248	78057419	0		Cldn18
chr12	78748578	78748954	0		Clec16a
chr12	79172643	79172803	0		Clic1
chr12	79296113	79296455	0		Clic4
chr12	79504181	79504454	0		Clic6
chr12	80062664	80062996	0		Clint1
chr12	80463049	80463241	0		Clmp
chr12	80693185	80693475	0		Cln8
chr12	80790270	80790663	0		Clrn2
chr12	80945271	80945527	0		Clspn
chr12	81594980	81595263	0		Clstn2
chr12	83487675	83488012	0		Clvs1
chr12	83520306	83520584	0		Cmah
chr12	84285246	84285438	0		Cmc1
chr12	84779700	84779965	0		Cmc2
chr12	84996127	84996340	0		Cmip
chr12	85198002	85198267	0		Cmklr1
chr12	85280322	85280590	0		Cmpk2
chr12	85288531	85288744	0		Cmss1
chr12	85473770	85474058	0		Cmtm6
chr12	85485814	85486314	0		Cndp2
chr12	85818539	85818709	0		Cnga3
chr12	86241729	86241927	0		Cngb1
chr12	86509680	86509902	0		Cnih1
chr12	86795966	86796095	0		Cnksr3
chr12	86798932	86799118	0		Cnn3
chr12	86802381	86802530	0		Cnnm4
chr12	86947101	86947497	0		Cnot10
chr12	87266148	87266463	0		Cnot11
chr12	87388304	87388658	0		Cnot2
chr12	91384352	91384600	0		Cnot3
chr12	91589738	91590290	0		Cnot6
chr12	96130084	96130323	0		Cnot8
chr12	96272130	96272297	0		Cnot9
chr12	98406174	98406456	0		Cnpy3
chr12	98520232	98520544	0		Cnst
chr12	98746822	98747022	0		Cntn1
chr12	98920258	98920640	0		Cntn2
chr12	98974261	98974496	0		Cntn3
chr12	99339959	99340284	0		Cntn5
chr12	99529006	99529271	0		Cntn6
chr12	99627902	99628235	0		Cntrob
chr12	99639937	99640100	0		Coa4
chr12	99836469	99836810	0		Coasy
chr12	100255039	100255352	0		Cobl
chr12	100527866	100528112	0		Cog3
chr12	100724999	100725593	0		Cog8
chr12	100952822	100953284	0		Col10a1
chr12	101913062	101913354	0		Col11a1
chr12	102705325	102705496	0		Col14a1
chr12	103265856	103266086	0		Col1a2
chr12	103532078	103532394	0		Col23a1
chr12	105104053	105104293	0		Col25a1
chr12	105112645	105112978	0		Col2a1
chr12	105946105	105946396	0		Col4a3bp
chr12	105992596	105992939	0		Col6a1
chr12	106110104	106110604	0		Col6a3
chr12	108275452	108275983	0		Col8a1
chr12	108334009	108334352	0		Col8a2
chr12	108403854	108404221	0		Colca2
chr12	109749820	109750064	0		Commd8
chr12	110375264	110375629	0		Commd9
chr12	110840836	110841078	0		Comtd1
chr12	111039000	111039429	0		Cops2
chr12	111574272	111574528	0		Cops3
chr12	111813847	111814273	0		Cops4
chr12	112542580	112542832	0		Cops6
chr12	112644422	112645016	0		Cops8
chr12	117345368	117345576	0		Copz1
chr12	118187102	118187433	0		Coq10b
chr12	118221384	118221610	0		Coq7
chr12	118301967	118302267	0		Coq8b
chr13	3537935	3538135	0		Coro2b
chr13	3611111	3611342	0		Cotl1
chr13	3709066	3709630	0		Cox20
chr13	4609051	4609415	0		Cox6a1
chr13	4734824	4735045	0		Cox7a1
chr13	5861161	5861471	0		Cox7a2
chr13	8534312	8534792	0		Cox8a
chr13	8995988	8996243	0		Cpd
chr13	9011688	9011861	0		Cplx2
chr13	9093671	9093913	0		Cpn2
chr13	10336909	10337097	0		Cpq
chr13	12565721	12565934	0		Cpsf4
chr13	13889525	13889751	0		Cpt1c
chr13	13954328	13954739	0		Cpt2
chr13	14613029	14613174	0		Cpxm2
chr13	17805243	17805571	0		Cpz
chr13	18323514	18323874	0		Crabp1
chr13	18743961	18744243	0		Cramp1l
chr13	19921471	19921780	0		Creb1
chr13	21005636	21006066	0		Creb3l1
chr13	21362642	21362920	0		Creb3l2
chr13	21468414	21468596	0		Creb3l4
chr13	21810135	21810428	0		Creb5
chr13	21833430	21833838	0		Crebrf
chr13	22035615	22035841	0		Crim1
chr13	23551596	23551750	0		Cript
chr13	23562136	23562693	0		Crlf2
chr13	23571187	23571349	0		Crmp1
chr13	23683931	23684171	0		Crp
chr13	23739570	23739936	0		Crtc2
chr13	23761304	23761660	0		Cry1
chr13	23915203	23915661	0		Cryba4
chr13	24576459	24576706	0		Crygf
chr13	25055152	25055346	0		Cryzl1
chr13	25629597	25629701	0		Cs
chr13	26996972	26997159	0		Csf2
chr13	28416267	28416581	0		Csl
chr13	28953615	28953998	0		Csmd1
chr13	29416520	29416787	0		Csnk1a1
chr13	29416991	29417238	0		Csnk1d
chr13	29986045	29986378	0		Csnk1g3
chr13	34131696	34131997	0		Csrnp3
chr13	34466047	34466247	0		Csrp1
chr13	34994094	34994290	0		Cst3
chr13	37104019	37104235	0		Cstad
chr13	37364447	37364650	0		Cstf2
chr13	37994064	37994313	0		Cstf2t
chr13	38037121	38037342	0		Cstf3
chr13	38658934	38659131	0		Ctbp1
chr13	40722826	40722989	0		Ctbp2
chr13	41249649	41249898	0		Ctcf
chr13	41358895	41359139	0		Ctdnep1
chr13	41605529	41605808	0		Ctdsp1
chr13	43359170	43359479	0		Ctdspl
chr13	43615803	43616070	0		Ctdspl2
chr13	44839946	44840127	0		Cth
chr13	45389511	45389683	0		Ctif
chr13	47106021	47106327	0		Ctnna1
chr13	47667351	47667565	0		Ctnnbip1
chr13	48078277	48078513	0		Ctnnbl1
chr13	48227732	48228058	0		Ctnnd1
chr13	48546331	48546837	0		Ctnnd2
chr13	48625566	48625842	0		Ctps
chr13	48878633	48878891	0		Ctrb1
chr13	49215974	49216270	0		Cts3
chr13	51259028	51259441	0		Ctsl
chr13	51493834	51493979	0		Ctss
chr13	51569413	51569560	0		Cubn
chr13	51812010	51812215	0		Cuedc2
chr13	53235833	53236210	0		Cul4a
chr13	54371412	54371552	0		Cul9
chr13	54589956	54590292	0		Cux1
chr13	54621629	54621854	0		Cux2
chr13	55321928	55322040	0		Cwc15
chr13	55362620	55363020	0		Cwf19l2
chr13	55444825	55445275	0		Cxadr
chr13	55471477	55471617	0		Cxcl12
chr13	56197565	56197775	0		Cxcr4
chr13	56475494	56475579	0		Cxxc5
chr13	56774381	56774650	0		Cyb561
chr13	58359098	58359270	0		Cyb561a3
chr13	58769423	58769756	0		Cyfip2
chr13	60110553	60110820	0		Cyhr1
chr13	60177507	60177823	0		Cyld
chr13	61804167	61804314	0		Cyp11a1
chr13	62466766	62466952	0		Cyp27a1
chr13	62623994	62624292	0		Cyp2u1
chr13	62684834	62685095	0		Cyp46a1
chr13	63566294	63566531	0		Cyp4b1
chr13	63815242	63815369	0		Cyp7b1
chr13	63952021	63952280	0		Cysltr2
chr13	64323780	64323980	0		Cyth3
chr13	64432219	64432650	0		Cyyr1
chr13	65112861	65113188	0		D130040H23Rik
chr13	65240800	65241028	0		D130052B06Rik
chr13	67108579	67108831	0		D1Pas1
chr13	67128142	67128264	0		D2Bwg1423e
chr13	67724276	67724453	0		D3Ertd751e
chr13	68582063	68582234	0		D430042O09Rik
chr13	70033845	70034158	0		D630039A03Rik
chr13	70038056	70038401	0		D6Ertd527e
chr13	70124957	70125198	0		D7Ertd443e
chr13	70509211	70509445	0		D830044I16Rik
chr13	70637981	70638298	0		Daam1
chr13	73330837	73331176	0		Dab1
chr13	73807333	73807451	0		Dab2ip
chr13	73847640	73847717	0		Dach1
chr13	74350208	74350404	0		Dact1
chr13	74770578	74770800	0		Dad1
chr13	75727160	75727254	0		Dand5
chr13	75839778	75840008	0		Dap
chr13	76018587	76018801	0		Dapk3
chr13	76098637	76098812	0		Dapl1
chr13	78937741	78937999	0		Dars
chr13	81439520	81439664	0		Daw1
chr13	83518394	83518805	0		Dazl
chr13	83523683	83524111	0		Dbf4
chr13	83730985	83731208	0		Dbn1
chr13	84059668	84059996	0		Dbnl
chr13	89740273	89740454	0		Dbp
chr13	90039607	90039835	0		Dcaf11
chr13	90182363	90182541	0		Dcaf17
chr13	90376248	90376437	0		Dcaf4
chr13	92354564	92354727	0		Dcaf6
chr13	92483892	92484175	0		Dcbld2
chr13	92610805	92611151	0		Dcc
chr13	93772036	93772250	0		Dcdc2a
chr13	95547240	95547519	0		Dchs2
chr13	96542469	96542765	0		Dclk1
chr13	97775055	97775354	0		Dclk2
chr13	98263058	98263282	0		Dclre1c
chr13	98815174	98815571	0		Dcn
chr13	99502246	99502465	0		Dcp2
chr13	99926272	99926539	0		Dcstamp
chr13	100775884	100776067	0		Dct
chr13	100833351	100833653	0		Dctd
chr13	101062694	101062988	0		Dctn1
chr13	101768105	101768346	0		Dctpp1
chr13	102906337	102906488	0		Dcun1d4
chr13	103644530	103644724	0		Dcx
chr13	104109332	104109788	0		Dda1
chr13	106936891	106937171	0		Ddah2
chr13	106946962	106947181	0		Ddb1
chr13	109066660	109066843	0		Ddc
chr13	109440902	109441156	0		Ddhd1
chr13	109926693	109926966	0		Ddi1
chr13	110062869	110063105	0		Ddias
chr13	110280156	110280400	0		Ddit3
chr13	111686128	111686344	0		Ddrgk1
chr13	112204923	112205089	0		Ddt
chr13	112660593	112660789	0		Ddx10
chr13	112800538	112800868	0		Ddx11
chr13	112927417	112927721	0		Ddx18
chr13	113641078	113641500	0		Ddx19a
chr13	114745212	114745437	0		Ddx20
chr13	115090159	115090389	0		Ddx39b
chr13	115948455	115948859	0		Ddx3x
chr13	119599011	119599142	0		Ddx42
chr13	119631886	119632087	0		Ddx47
chr14	7026417	7026579	0		Ddx5
chr14	7243517	7243721	0		Ddx54
chr14	7817832	7817984	0		Ddx55
chr14	10917824	10918200	0		Ddx59
chr14	11791217	11791534	0		Dedd2
chr14	14702697	14702925	0		Defb23
chr14	16733570	16733797	0		Dek
chr14	19585261	19585519	0		Dennd2c
chr14	19976879	19977267	0		Dennd4a
chr14	20067407	20067604	0		Denr
chr14	20347997	20348248	0		Deptor
chr14	21052407	21052623	0		Derl1
chr14	21252212	21252526	0		Dexi
chr14	21848867	21849108	0		Dgat2
chr14	21987858	21988206	0		Dgke
chr14	22227146	22227448	0		Dgkz
chr14	22495382	22495670	0		Dhfr
chr14	22578200	22578422	0		Dhrs13
chr14	24262869	24263290	0		Dhx29
chr14	24551050	24551370	0		Dhx35
chr14	25068470	25068726	0		Dhx38
chr14	25607326	25607589	0		Dhx57
chr14	26534869	26535174	0		Diaph1
chr14	26637774	26638133	0		Dido1
chr14	26970430	26970787	0		Dimt1
chr14	27414131	27414258	0		Dio3
chr14	30549057	30549225	0		Diras1
chr14	31189050	31189296	0		Disc1
chr14	31661868	31662247	0		Disp1
chr14	31830612	31830927	0		Disp3
chr14	31934539	31934744	0		Dkk1
chr14	32085188	32085404	0		Dlc1
chr14	32159766	32160012	0		Dleu7
chr14	32381176	32381577	0		Dlg1
chr14	32546796	32546985	0		Dlg2
chr14	32634205	32634528	0		Dlg4
chr14	32796520	32796835	0		Dlg5
chr14	32801346	32801698	0		Dlgap1
chr14	34673761	34673988	0		Dlgap2
chr14	36968653	36968836	0		Dll1
chr14	40958475	40958715	0		Dmbx1
chr14	45329572	45329827	0		Dmrt2
chr14	45683884	45684173	0		Dmrta2
chr14	46077514	46077761	0		Dmtn
chr14	46760364	46760694	0		Dmwd
chr14	46788263	46788459	0		Dmxl2
chr14	46831936	46832270	0		Dnaaf5
chr14	49354873	49355113	0		Dnah10
chr14	49783339	49783578	0		Dnah11
chr14	50807800	50807977	0		Dnah17
chr14	50930837	50931168	0		Dnah2
chr14	51063344	51063572	0		Dnah6
chr14	51884648	51884959	0		Dnah8
chr14	52279099	52279673	0		Dnah9
chr14	54174015	54174192	0		Dnaic2
chr14	54259133	54259297	0		Dnajb11
chr14	54523629	54524036	0		Dnajb6
chr14	54686613	54686969	0		Dnajb9
chr14	54893703	54894194	0		Dnajc13
chr14	55028643	55028857	0		Dnajc14
chr14	55085388	55085671	0		Dnajc17
chr14	55097643	55097857	0		Dnajc24
chr14	55559891	55560148	0		Dnajc27
chr14	55560755	55561044	0		Dnajc4
chr14	55591026	55591175	0		Dnm2
chr14	55783712	55783839	0		Dnm3
chr14	55900206	55900481	0		Dnmt3a
chr14	56667952	56668352	0		Dnpep
chr14	56886396	56886637	0		Dnph1
chr14	56888009	56888173	0		Dock1
chr14	60256414	60256645	0		Dock2
chr14	60378181	60378372	0		Dock4
chr14	60724661	60724989	0		Dock5
chr14	61360149	61360518	0		Dok5
chr14	61648722	61648877	0		Dolk
chr14	61681421	61681617	0		Dot1l
chr14	62492598	62492737	0		Dpf1
chr14	62536000	62536271	0		Dpf2
chr14	62761025	62761587	0		Dpf3
chr14	63346865	63347248	0		Dph3
chr14	64193929	64194156	0		Dph6
chr14	64682659	64682926	0		Dpm3
chr14	64949683	64950317	0		Dpp9
chr14	65380816	65381079	0		Dppa3
chr14	65592954	65593125	0		Dpy19l1
chr14	65833955	65834164	0		Dpy19l2
chr14	66377971	66378269	0		Dpyd
chr14	66868636	66868793	0		Dpys
chr14	67008852	67009049	0		Dpysl2
chr14	67136017	67136215	0		Dpysl3
chr14	67659392	67659653	0		Dqx1
chr14	67715632	67716210	0		Dram2
chr14	67955264	67955763	0		Drap1
chr14	68209421	68209931	0		Draxin
chr14	68253544	68253831	0		Drc3
chr14	68451902	68452143	0		Dscam
chr14	70074876	70075145	0		Dscaml1
chr14	70618023	70618249	0		Dsel
chr14	71826506	71826966	0		Dsn1
chr14	71836130	71836366	0		Dst
chr14	72081614	72081778	0		Dthd1
chr14	72602973	72603198	0		Dtl
chr14	72983547	72983777	0		Dtnbp1
chr14	73237851	73238056	0		Dtx1
chr14	73375863	73376293	0		Duox1
chr14	74732151	74732433	0		Dusp1
chr14	75754558	75754732	0		Dusp10
chr14	76414635	76414948	0		Dusp12
chr14	76875127	76875339	0		Dusp16
chr14	78536928	78537138	0		Dusp18
chr14	79488667	79488907	0		Dusp23
chr14	89927859	89928046	0		Dusp3
chr14	90670335	90670680	0		Dusp4
chr14	97329885	97330448	0		Dusp6
chr14	100284445	100284700	0		Dusp7
chr14	100284833	100285066	0		Dut
chr14	100459168	100459444	0		Dym
chr14	103417401	103417650	0		Dynap
chr14	103899153	103899446	0		Dync2li1
chr14	104208066	104208463	0		Dynll2
chr14	104680263	104680461	0		Dynlt1a
chr14	104778453	104778785	0		Dynlt1b
chr14	105020980	105021140	0		Dynlt1c
chr14	106379900	106380152	0		Dyrk1a
chr14	116558317	116558675	0		Dyrk2
chr14	116755659	116755962	0		Dyrk3
chr14	117681681	117681866	0		Dytn
chr14	117854547	117854736	0		Dyx1c1
chr14	118132710	118132931	0		Dzank1
chr14	119326995	119327230	0		Dzip1l
chr14	119800891	119801137	0		E130114P18Rik
chr14	120275542	120275731	0		E2f2
chr14	120477448	120477788	0		E2f3
chr14	121172427	121172692	0		E2f8
chr14	122983206	122983483	0		E330009J07Rik
chr14	123513474	123513653	0		E330034G19Rik
chr14	124669822	124670112	0		E430018J23Rik
chr15	4026342	4026690	0		ENSMUSG00000112160
chr15	4027295	4027462	0		ENSMUSG00000112640
chr15	7124244	7124431	0		Ebag9
chr15	7697933	7698283	0		Ebf1
chr15	8685636	8685913	0		Ebf2
chr15	9071027	9071384	0		Ebf3
chr15	10814254	10814603	0		Ebpl
chr15	10871048	10871194	0		Ecd
chr15	12204801	12205135	0		Ece1
chr15	12622249	12622522	0		Ecel1
chr15	12773743	12773990	0		Ech1
chr15	20837017	20837262	0		Eci1
chr15	21370262	21370453	0		Eci2
chr15	22342575	22342809	0		Ecsit
chr15	24743276	24743516	0		Eda
chr15	25019300	25019584	0		Edn2
chr15	25020989	25021198	0		Edn3
chr15	25029197	25029348	0		Ednra
chr15	25038156	25038576	0		Ednrb
chr15	25252825	25253143	0		Eea1
chr15	25269486	25269668	0		Eed
chr15	25284443	25284708	0		Eef1a2
chr15	25622246	25622569	0		Eef1b2
chr15	25984147	25984410	0		Eef1d
chr15	27924790	27924995	0		Eef1e1
chr15	30615574	30615776	0		Eef2kmt
chr15	31113381	31113618	0		Eepd1
chr15	31224186	31224416	0		Efcab11
chr15	32948115	32948389	0		Efcab14
chr15	34237896	34238207	0		Efcab5
chr15	35155772	35155991	0		Efl1
chr15	36283033	36283355	0		Efna5
chr15	38298888	38299299	0		Efr3b
chr15	38473758	38473977	0		Egf
chr15	39816214	39816434	0		Egflam
chr15	39876652	39876987	0		Egln3
chr15	41672384	41672600	0		Egr1
chr15	41830674	41831132	0		Egr3
chr15	42851342	42851673	0		Ehd1
chr15	43476998	43477279	0		Ehhadh
chr15	44618959	44619236	0		Ehmt2
chr15	44743022	44743521	0		Ei24
chr15	51991701	51991980	0		Eif1ad
chr15	52458894	52459078	0		Eif2ak3
chr15	52712192	52712444	0		Eif2b2
chr15	53346097	53346391	0		Eif3f
chr15	54590550	54590802	0		Eif3k
chr15	55112216	55112518	0		Eif4a1
chr15	55440864	55441182	0		Eif4b
chr15	56685510	56685748	0		Eif4e
chr15	56692294	56692576	0		Eif4e2
chr15	57718389	57718559	0		Eif4e3
chr15	57892449	57892733	0		Eif4ebp2
chr15	58076374	58076884	0		Eif5b
chr15	58731533	58731693	0		Eif6
chr15	58933688	58933837	0		Elavl2
chr15	59314748	59315202	0		Elavl4
chr15	61985299	61985699	0		Elf5
chr15	61986933	61987258	0		Elfn1
chr15	63998123	63998397	0		Elk1
chr15	64254975	64255202	0		Ell
chr15	64541936	64542264	0		Ell2
chr15	64778103	64778323	0		Elmo1
chr15	66968456	66968811	0		Elmo2
chr15	66969538	66969828	0		Elmod3
chr15	67176755	67177123	0		Elovl5
chr15	67364303	67364682	0		Elovl6
chr15	67890677	67890952	0		Elp2
chr15	69064511	69064811	0		Elp3
chr15	72607229	72607440	0		Elp5
chr15	72809141	72809223	0		Elp6
chr15	73060872	73061387	0		Emc2
chr15	74234032	74234220	0		Emc6
chr15	74720977	74721191	0		Emilin1
chr15	75679320	75679502	0		Emilin3
chr15	75909545	75909778	0		Eml1
chr15	75929784	75930076	0		Eml4
chr15	76138491	76138688	0		Eml6
chr15	76200678	76200837	0		Emp1
chr15	76626042	76626190	0		Emp3
chr15	76660099	76660321	0		Enah
chr15	77358663	77358870	0		Engase
chr15	77368250	77368395	0		Enkur
chr15	77928826	77929176	0		Eno1
chr15	78136821	78136902	0		Enox2
chr15	78174011	78174445	0		Enpp1
chr15	78449725	78449967	0		Enpp3
chr15	78913682	78913921	0		Enpp4
chr15	78947758	78948009	0		Enpp5
chr15	79030712	79030950	0		Ensa
chr15	79208126	79208340	0		Ep300
chr15	79347198	79347587	0		Epb41l3
chr15	79670649	79670886	0		Epb41l4a
chr15	79742481	79742635	0		Epb41l4b
chr15	80710667	80710801	0		Epc2
chr15	80798448	80798664	0		Epcam
chr15	81399614	81399911	0		Epgn
chr15	81585011	81585417	0		Epha3
chr15	81811263	81811465	0		Epha5
chr15	81856155	81856439	0		Epha7
chr15	81859793	81860240	0		Epha8
chr15	81872269	81872508	0		Ephb1
chr15	81926206	81926618	0		Ephx4
chr15	82127825	82127965	0		Epn2
chr15	82146828	82147220	0		Eps8
chr15	82913528	82913769	0		Erap1
chr15	82960987	82961411	0		Ercc1
chr15	82987799	82988086	0		Ercc5
chr15	83149631	83149939	0		Ercc6
chr15	83350194	83350334	0		Ercc6l2
chr15	83510761	83511064	0		Erdr1
chr15	84218687	84218882	0		Erg28
chr15	84349737	84350097	0		Ergic2
chr15	84497197	84497359	0		Eri2
chr15	84528376	84528539	0		Eri3
chr15	84557612	84557895	0		Erlec1
chr15	84614329	84614481	0		Ermard
chr15	84987914	84988183	0		Ern1
chr15	85461485	85461922	0		Ero1lb
chr15	85583566	85583749	0		Erp44
chr15	86326827	86327169	0		Erv3
chr15	86329977	86330412	0		Esco2
chr15	87138910	87139159	0		Esd
chr15	87625738	87625919	0		Esr1
chr15	88023650	88023970	0		Esrra
chr15	88863939	88864134	0		Esrrb
chr15	89075828	89076106	0		Esrrg
chr15	89315250	89315460	0		Esyt1
chr15	91522949	91523284	0		Etf1
chr15	91573232	91573446	0		Etfa
chr15	92051024	92051284	0		Etnk1
chr15	92161096	92161286	0		Etv1
chr15	95097676	95098003	0		Etv4
chr15	95526923	95527122	0		Etv5
chr15	96709603	96710334	0		Etv6
chr15	97705737	97705936	0		Evi5
chr15	97992990	97993232	0		Evi5l
chr15	98181120	98181341	0		Exd2
chr15	98181352	98181608	0		Exo5
chr15	98514212	98514396	0		Exoc4
chr15	98534234	98534529	0		Exog
chr15	98971190	98971401	0		Ext1
chr15	99392617	99393082	0		Extl2
chr15	99537208	99537364	0		Eya1
chr15	99651610	99651750	0		Eya4
chr15	99678623	99678943	0		F11
chr15	99702032	99702263	0		F13a1
chr15	100551852	100552204	0		F2r
chr15	100761600	100761891	0		F2rl1
chr15	101220925	101221257	0		Faap20
chr15	101984198	101984501	0		Faap24
chr15	102065738	102065933	0		Fabp5
chr15	102279337	102279473	0		Fads1
chr15	102517880	102518478	0		Faf2
chr15	102788984	102789094	0		Fah
chr15	102999303	102999536	0		Fahd1
chr15	103215261	103215429	0		Faim2
chr15	103239402	103239617	0		Fam102a
chr15	103272482	103272943	0		Fam105a
chr15	103304927	103305445	0		Fam107b
chr16	3350003	3350150	0		Fam109a
chr16	3743939	3744172	0		Fam114a2
chr16	4541801	4542167	0		Fam117a
chr16	4558589	4558793	0		Fam120a
chr16	4880212	4880845	0		Fam124a
chr16	5013365	5013800	0		Fam126a
chr16	5255875	5256190	0		Fam131a
chr16	5306728	5306873	0		Fam13a
chr16	5473648	5473816	0		Fam13c
chr16	5491920	5492247	0		Fam149b
chr16	5537098	5537391	0		Fam151b
chr16	6155758	6155934	0		Fam160a1
chr16	6213963	6214294	0		Fam160b1
chr16	8513228	8513561	0		Fam160b2
chr16	9009587	9009763	0		Fam163a
chr16	9052202	9052393	0		Fam169b
chr16	9054362	9054835	0		Fam170a
chr16	9404937	9405105	0		Fam170b
chr16	9600839	9601069	0		Fam174a
chr16	9607060	9607273	0		Fam181a
chr16	10447341	10447436	0		Fam181b
chr16	10542990	10543294	0		Fam189a2
chr16	11066086	11066476	0		Fam189b
chr16	15637351	15637543	0		Fam193a
chr16	15885555	15885661	0		Fam196b
chr16	16302833	16303039	0		Fam19a1
chr16	16560126	16560572	0		Fam19a5
chr16	17405734	17406038	0		Fam208a
chr16	18203763	18203980	0		Fam208b
chr16	18213669	18214019	0		Fam20a
chr16	18345362	18345529	0		Fam20b
chr16	18811586	18811830	0		Fam20c
chr16	20535271	20535555	0		Fam210a
chr16	20548313	20548690	0		Fam210b
chr16	20651495	20651706	0		Fam212a
chr16	20693158	20693512	0		Fam213a
chr16	21590930	21591138	0		Fam213b
chr16	21694552	21694892	0		Fam214b
chr16	21869993	21870312	0		Fam220a
chr16	22009116	22009519	0		Fam221a
chr16	22387052	22387617	0		Fam221b
chr16	22857499	22857942	0		Fam222a
chr16	23270727	23270923	0		Fam222b
chr16	23898356	23898531	0		Fam229b
chr16	24501379	24501734	0		Fam43a
chr16	29140758	29140989	0		Fam46c
chr16	29734475	29734571	0		Fam49a
chr16	29814019	29814277	0		Fam49b
chr16	30188103	30188319	0		Fam53a
chr16	30491928	30492105	0		Fam57b
chr16	30977269	30977485	0		Fam58b
chr16	31081266	31081523	0		Fam60a
chr16	31334705	31335060	0		Fam69b
chr16	31338038	31338342	0		Fam76a
chr16	31592702	31592895	0		Fam76b
chr16	31616442	31616614	0		Fam78a
chr16	32608774	32609115	0		Fam83d
chr16	32659320	32659519	0		Fam84a
chr16	32954374	32954576	0		Fam89a
chr16	33184956	33185140	0		Fam92a
chr16	36041081	36041219	0		Fam96a
chr16	36874847	36875198	0		Fance
chr16	37384958	37385196	0		Fancm
chr16	37539682	37539941	0		Fank1
chr16	37654346	37654583	0		Farp1
chr16	37920934	37921235	0		Fastkd3
chr16	38550147	38550373	0		Fat4
chr16	39244196	39244488	0		Fbl
chr16	40439033	40439200	0		Fbrs
chr16	41072672	41072875	0		Fbxl16
chr16	42255680	42256096	0		Fbxl17
chr16	42269229	42269552	0		Fbxl18
chr16	42874740	42875951	0		Fbxl2
chr16	43471074	43471199	0		Fbxl20
chr16	44139249	44139508	0		Fbxl5
chr16	44172902	44173187	0		Fbxo11
chr16	45158621	45158918	0		Fbxo18
chr16	45742919	45743096	0		Fbxo21
chr16	46010311	46010580	0		Fbxo3
chr16	46496895	46497441	0		Fbxo30
chr16	49964405	49964692	0		Fbxo31
chr16	55934814	55934940	0		Fbxo33
chr16	55973580	55973759	0		Fbxo46
chr16	56064455	56064699	0		Fbxo47
chr16	56717367	56717738	0		Fbxo5
chr16	56943163	56943388	0		Fbxo9
chr16	57366258	57366428	0		Fbxw4
chr16	58389403	58389788	0		Fbxw7
chr16	58408173	58408511	0		Fcgr1
chr16	59463702	59463946	0		Fcho1
chr16	63071967	63072104	0		Fcho2
chr16	64851680	64852069	0		Fchsd2
chr16	65815002	65815295	0		Fdxr
chr16	65890379	65890813	0		Fech
chr16	71062844	71063000	0		Fem1a
chr16	74276950	74277123	0		Fem1b
chr16	75045935	75046252	0		Fer1l6
chr16	76160946	76161193	0		Fermt1
chr16	76255858	76256070	0		Fev
chr16	77013486	77013839	0		Fez1
chr16	77405950	77406225	0		Fgd4
chr16	77421774	77422022	0		Fgd6
chr16	77461502	77461715	0		Fgf14
chr16	78301376	78301722	0		Fgf18
chr16	78376730	78376888	0		Fgf8
chr16	81138486	81138812	0		Fgfr1
chr16	81708031	81708529	0		Fgfr1op
chr16	84735259	84735411	0		Fgfr1op2
chr16	84834769	84835068	0		Fggy
chr16	85800772	85801066	0		Fgl1
chr16	86895575	86896010	0		Fh1
chr16	87454897	87455119	0		Fhdc1
chr16	87698802	87699058	0		Fhit
chr16	90144151	90144372	0		Ficd
chr16	90810444	90810635	0		Fig4
chr16	91044381	91044674	0		Filip1l
chr16	91464812	91465083	0		Fis1
chr16	91484970	91485338	0		Fiz1
chr16	91647562	91647884	0		Fkbp2
chr16	91729068	91729355	0		Fkbp3
chr16	92058170	92058369	0		Fkbp8
chr16	92301087	92301339	0		Flna
chr16	92431852	92432093	0		Flnb
chr16	92466146	92466486	0		Flrt2
chr16	92697262	92697493	0		Fmc1
chr16	92720826	92721035	0		Fmn1
chr16	92745258	92745518	0		Fmnl2
chr16	93275421	93275600	0		Fmo1
chr16	93277444	93277623	0		Fmo4
chr16	93422385	93422604	0		Fn1
chr16	94236887	94237131	0		Fn3krp
chr16	94724391	94724553	0		Fnbp1l
chr16	96145199	96145529	0		Fndc1
chr16	96159590	96159752	0		Fndc3a
chr16	96192228	96192400	0		Fndc9
chr16	96500836	96501113	0		Fos
chr16	96599353	96599642	0		Fosb
chr16	96728416	96728730	0		Foxa3
chr16	96904438	96904758	0		Foxd2
chr16	97996932	97997120	0		Foxd3
chr17	3557725	3557996	0		Foxi1
chr17	5138724	5139242	0		Foxj1
chr17	5569985	5570221	0		Foxl1
chr17	6079637	6079872	0		Foxn2
chr17	6414256	6414594	0		Foxn3
chr17	6601532	6601859	0		Foxo6
chr17	6671285	6671602	0		Foxp1
chr17	6961051	6961380	0		Fpgt
chr17	7088850	7089286	0		Frem2
chr17	7169729	7170126	0		Frk
chr17	7827255	7827472	0		Frmd4a
chr17	7917932	7918202	0		Frmd4b
chr17	8036808	8037262	0		Frmd5
chr17	8165340	8165684	0		Frmd6
chr17	9816244	9816577	0		Frmd8
chr17	10840076	10840390	0		Frs3
chr17	12119052	12119325	0		Fry
chr17	12449744	12450044	0		Fryl
chr17	13007738	13008024	0		Fscb
chr17	13043902	13044108	0		Fscn1
chr17	13128312	13128625	0		Fshr
chr17	15343069	15343316	0		Fst
chr17	15527273	15527450	0		Fstl3
chr17	15826417	15826765	0		Fstl4
chr17	16089280	16089658	0		Ftl1
chr17	16205412	16205668	0		Fto
chr17	16951335	16951599	0		Fut10
chr17	17004920	17005247	0		Fut8
chr17	17063956	17064110	0		Fuz
chr17	17178803	17178971	0		Fv1
chr17	17234674	17234930	0		Fxr2
chr17	17294245	17294561	0		Fyco1
chr17	17402652	17402847	0		Fyn
chr17	17826837	17827131	0		G3bp2
chr17	17828237	17828439	0		Gaa
chr17	21008794	21009006	0		Gab2
chr17	21488905	21489040	0		Gabbr1
chr17	21566738	21566988	0		Gabpa
chr17	21733544	21733745	0		Gabpb2
chr17	21909620	21909808	0		Gabrb1
chr17	21962450	21962676	0		Gabrb3
chr17	22225602	22225739	0		Gabrq
chr17	22314862	22314996	0		Gabrr3
chr17	22361258	22361508	0		Gad2
chr17	22817700	22817929	0		Gadd45a
chr17	23803427	23803655	0		Gadd45g
chr17	23993635	23993804	0		Gale
chr17	24141551	24141788	0		Galnt10
chr17	24414434	24414700	0		Galnt14
chr17	24426557	24426758	0		Galnt15
chr17	24527840	24528227	0		Galnt3
chr17	24736425	24736650	0		Galnt7
chr17	24850162	24850543	0		Galr1
chr17	24886316	24886705	0		Gan
chr17	24936968	24937123	0		Ganab
chr17	24960551	24960942	0		Ganc
chr17	25015711	25016084	0		Gap43
chr17	25273897	25274056	0		Garnl3
chr17	25463142	25463352	0		Gart
chr17	25463958	25464194	0		Gas1
chr17	25802977	25803409	0		Gas2
chr17	26123341	26123508	0		Gas6
chr17	26503002	26503258	0		Gata2
chr17	26715430	26715692	0		Gata4
chr17	26716103	26716480	0		Gata6
chr17	26885061	26885272	0		Gatb
chr17	27623362	27623612	0		Gatsl2
chr17	27655523	27655659	0		Gba
chr17	28080777	28080980	0		Gbe1
chr17	28313298	28313544	0		Gbf1
chr17	28801556	28801784	0		Gcat
chr17	28930931	28931155	0		Gclc
chr17	29268762	29269008	0		Gcm1
chr17	29490285	29490841	0		Gcsh
chr17	29549640	29549811	0		Gdf1
chr17	29965926	29966128	0		Gdf6
chr17	30818018	30818350	0		Gdf9
chr17	31073390	31073701	0		Gdi2
chr17	31519998	31520196	0		Gdnf
chr17	31564339	31564622	0		Gdpd5
chr17	32091400	32091562	0		Gemin5
chr17	32830222	32830444	0		Gemin8
chr17	33955656	33955942	0		Gfod1
chr17	34603619	34604273	0		Gfpt1
chr17	34605763	34605940	0		Gfra1
chr17	34646972	34647197	0		Gfra2
chr17	34894176	34894484	0		Gfra3
chr17	35051775	35052036	0		Ggcx
chr17	35058880	35059276	0		Ghdc
chr17	35164877	35165175	0		Ghrh
chr17	35235680	35236022	0		Gid4
chr17	35241361	35241534	0		Gid8
chr17	35916731	35916953	0		Gin1
chr17	35918908	35919263	0		Ginm1
chr17	36541548	36541764	0		Gins2
chr17	36951676	36951988	0		Gipc1
chr17	36958471	36958675	0		Gipc2
chr17	37028628	37029006	0		Git2
chr17	43016385	43016604	0		Gja10
chr17	43404410	43404736	0		Gjb1
chr17	43856088	43856316	0		Gk
chr17	44081957	44082189	0		Glcci1
chr17	45573263	45573474	0		Glce
chr17	46032300	46032608	0		Glp1r
chr17	46247869	46248073	0		Glra1
chr17	46253844	46254038	0		Glrx
chr17	46496677	46496841	0		Glrx2
chr17	46552835	46553042	0		Glrx3
chr17	46556087	46556469	0		Glrx5
chr17	46752078	46752422	0		Gls
chr17	47502245	47502368	0		Glt1d1
chr17	47611444	47611715	0		Glt28d2
chr17	47687972	47688182	0		Gltp
chr17	47694921	47695257	0		Glul
chr17	47789043	47789246	0		Gm10020
chr17	48960403	48960752	0		Gm10110
chr17	49078084	49078471	0		Gm10118
chr17	49887410	49887772	0		Gm10134
chr17	50054724	50054907	0		Gm10184
chr17	50090954	50091093	0		Gm10192
chr17	50481833	50482075	0		Gm10197
chr17	55712528	55712759	0		Gm10234
chr17	55931955	55932147	0		Gm10260
chr17	56008392	56008678	0		Gm10277
chr17	56040140	56040518	0		Gm10306
chr17	56140627	56140824	0		Gm10322
chr17	56218836	56219092	0		Gm10406
chr17	56233832	56234172	0		Gm1043
chr17	56255902	56256181	0		Gm10518
chr17	56304168	56304403	0		Gm10549
chr17	56507139	56507545	0		Gm10775
chr17	56584754	56585026	0		Gm10985
chr17	56613279	56613446	0		Gm11042
chr17	56627288	56627359	0		Gm11077
chr17	56814412	56814727	0		Gm11096
chr17	56831019	56831418	0		Gm11114
chr17	57011372	57011622	0		Gm11146
chr17	57031440	57031721	0		Gm11232
chr17	57031722	57032306	0		Gm11238
chr17	57247595	57248096	0		Gm11487
chr17	57249280	57249482	0		Gm11492
chr17	58924007	58924166	0		Gm11733
chr17	62883023	62883350	0		Gm12117
chr17	63295275	63295365	0		Gm12689
chr17	63406580	63406734	0		Gm12695
chr17	63848773	63848983	0		Gm12728
chr17	63849708	63849874	0		Gm12830
chr17	64600510	64600818	0		Gm13090
chr17	64770373	64770601	0		Gm13272
chr17	65613886	65614165	0		Gm13275
chr17	66111478	66111725	0		Gm13276
chr17	66409699	66410027	0		Gm13277
chr17	66873226	66873444	0		Gm13278
chr17	67552754	67553153	0		Gm13289
chr17	67603852	67604163	0		Gm13290
chr17	69112323	69112731	0		Gm13941
chr17	69382837	69383126	0		Gm14226
chr17	69597907	69598148	0		Gm14401
chr17	70429834	70430027	0		Gm14409
chr17	71002458	71002717	0		Gm14444
chr17	72917989	72918400	0		Gm14496
chr17	73548230	73548399	0		Gm15217
chr17	74717630	74717792	0		Gm15446
chr17	78024102	78024322	0		Gm1604a
chr17	78835310	78835789	0		Gm1604b
chr17	78937030	78937414	0		Gm16434
chr17	80290087	80290362	0		Gm16486
chr17	80482952	80483193	0		Gm1673
chr17	81612246	81612572	0		Gm17949
chr17	82857624	82857771	0		Gm20517
chr17	83125877	83126205	0		Gm20696
chr17	83214230	83214507	0		Gm21293
chr17	83253145	83253275	0		Gm21830
chr17	83804083	83804389	0		Gm21969
chr17	84551225	84551449	0		Gm21981
chr17	84626358	84626497	0		Gm2244
chr17	84790815	84790975	0		Gm2310
chr17	84957628	84958081	0		Gm28035
chr17	85180862	85181055	0		Gm28040
chr17	85258920	85259379	0		Gm28557
chr17	86150962	86151195	0		Gm28635
chr17	86166749	86166858	0		Gm2a
chr17	86937854	86938073	0		Gm3055
chr17	87025389	87025632	0		Gm35315
chr17	87044493	87044681	0		Gm35911
chr17	87106917	87107556	0		Gm3604
chr17	87248380	87248474	0		Gm37240
chr17	87613407	87613646	0		Gm3727
chr17	88057912	88058112	0		Gm4131
chr17	88252014	88252170	0		Gm4340
chr17	88938249	88938614	0		Gm44511
chr17	90088288	90088608	0		Gm44973
chr17	93718050	93718212	0		Gm45623
chr17	94749757	94750256	0		Gm45799
chr18	5162137	5162283	0		Gm45871
chr18	5334344	5334566	0		Gm4791
chr18	5334799	5335041	0		Gm4881
chr18	5806951	5807352	0		Gm4924
chr18	5819775	5820229	0		Gm4969
chr18	5820369	5820667	0		Gm5113
chr18	11351947	11352350	0		Gm5114
chr18	12128561	12128789	0		Gm5160
chr18	12168564	12168730	0		Gm525
chr18	12236376	12236578	0		Gm527
chr18	12741171	12741370	0		Gm5415
chr18	14320287	14320430	0		Gm5426
chr18	14783017	14783294	0		Gm5458
chr18	20896422	20896590	0		Gm5464
chr18	20961162	20961459	0		Gm5493
chr18	22373195	22373299	0		Gm6588
chr18	24530094	24530426	0		Gm6594
chr18	24603721	24603999	0		Gm6657
chr18	25328890	25329096	0		Gm6710
chr18	25678606	25679106	0		Gm6760
chr18	25681172	25681327	0		Gm765
chr18	26662981	26663266	0		Gm815
chr18	27030769	27031074	0		Gm826
chr18	31759635	31759966	0		Gm8444
chr18	32162794	32163089	0		Gm8888
chr18	33456342	33456549	0		Gm8973
chr18	33463712	33463881	0		Gm9195
chr18	34137821	34137907	0		Gm9495
chr18	34651688	34651924	0		Gm973
chr18	34670897	34671214	0		Gm9747
chr18	34679750	34679953	0		Gm9964
chr18	34860683	34860972	0		Gmeb1
chr18	34860996	34861267	0		Gmps
chr18	34931902	34932255	0		Gna13
chr18	35056676	35057076	0		Gnai1
chr18	35498865	35499015	0		Gnao1
chr18	35855577	35855706	0		Gnat3
chr18	35919515	35919765	0		Gnaz
chr18	35920282	35920758	0		Gng10
chr18	36197301	36197559	0		Gng2
chr18	36734932	36735116	0		Gng3
chr18	36793670	36793961	0		Gng4
chr18	37218272	37218480	0		Gng7
chr18	37644154	37644327	0		Gngt2
chr18	37806223	37806357	0		Gnl3l
chr18	37814268	37814513	0		Gnpda1
chr18	37826211	37826381	0		Golgb1
chr18	37852110	37852386	0		Golim4
chr18	37877224	37877572	0		Golt1a
chr18	37880150	37880484	0		Gopc
chr18	38144844	38145249	0		Gosr1
chr18	38250482	38250707	0		Gp2
chr18	38350062	38350330	0		Gp6
chr18	38380019	38380455	0		Gpam
chr18	38384957	38385212	0		Gpat4
chr18	38601286	38601468	0		Gpatch11
chr18	38992915	38993231	0		Gpatch2
chr18	40256036	40256371	0		Gpatch2l
chr18	41683714	41683947	0		Gpatch8
chr18	42261907	42262396	0		Gpbp1l1
chr18	42275080	42275471	0		Gpc6
chr18	42511047	42511523	0		Gpcpd1
chr18	42899449	42899564	0		Gpi1
chr18	43119265	43119476	0		Gpkow
chr18	43393325	43393652	0		Gpm6a
chr18	44380277	44380569	0		Gpm6b
chr18	44436212	44436482	0		Gpn1
chr18	45268276	45268477	0		Gpr108
chr18	47370321	47370619	0		Gpr139
chr18	50229275	50229440	0		Gpr141
chr18	53744540	53744846	0		Gpr142
chr18	53744912	53745198	0		Gpr149
chr18	53866649	53866870	0		Gpr151
chr18	54278284	54278500	0		Gpr156
chr18	54453020	54453245	0		Gpr157
chr18	54901846	54902000	0		Gpr158
chr18	54912241	54912540	0		Gpr180
chr18	54990908	54991362	0		Gpr26
chr18	55457642	55457876	0		Gpr31b
chr18	55490878	55491212	0		Gpr39
chr18	55549770	55550080	0		Gpr55
chr18	56040462	56040681	0		Gpr6
chr18	56562336	56562558	0		Gpr65
chr18	56621190	56621412	0		Gpr68
chr18	57270991	57271293	0		Gpr84
chr18	60606120	60606541	0		Gprc5c
chr18	60664083	60664315	0		Gps2
chr18	61666434	61666626	0		Gpsm2
chr18	61726240	61726462	0		Gpx4
chr18	62781910	62782066	0		Gramd1b
chr18	63496422	63496611	0		Gramd3
chr18	63605179	63605494	0		Grasp
chr18	63692333	63692489	0		Grb10
chr18	64265901	64266392	0		Grb7
chr18	64424991	64425532	0		Grem1
chr18	65119800	65120031	0		Grem2
chr18	65520529	65520856	0		Gria1
chr18	65800332	65800661	0		Grid2ip
chr18	65837315	65837479	0		Grik5
chr18	66002563	66002836	0		Grin2a
chr18	67288978	67289221	0		Grin2b
chr18	67774664	67774793	0		Grip1
chr18	68117784	68118012	0		Grk2
chr18	68300174	68300419	0		Grk5
chr18	68976465	68976744	0		Grk6
chr18	70174826	70175093	0		Grm2
chr18	70568141	70568462	0		Grm3
chr18	72351064	72351325	0		Grp
chr18	73414430	73414624	0		Grpel1
chr18	73418470	73418737	0		Grpel2
chr18	75087721	75087857	0		Grsf1
chr18	75445468	75445665	0		Gsdmc4
chr18	75697519	75697785	0		Gsg1
chr18	76011233	76011530	0		Gsk3a
chr18	76479800	76480003	0		Gsk3b
chr18	76533589	76533978	0		Gss
chr18	76674715	76675200	0		Gstk1
chr18	76816029	76816446	0		Gstm7
chr18	76951167	76951358	0		Gsto2
chr18	77505020	77505199	0		Gstt2
chr18	79739472	79739719	0		Gtdc1
chr18	80046760	80046954	0		Gtf2a1
chr18	80729385	80729515	0		Gtf2e1
chr18	81778480	81778796	0		Gtf2f1
chr18	82551490	82551838	0		Gtf2h3
chr18	82569006	82569173	0		Gtf2h5
chr18	82855665	82855829	0		Gtf3c1
chr18	82913128	82913455	0		Gtf3c4
chr18	84685576	84685900	0		Gtpbp3
chr18	84951961	84952245	0		Gtpbp4
chr18	88894225	88894463	0		Gtsf1l
chr18	88921002	88921402	0		Gucd1
chr18	90510050	90510235	0		Gucy1a2
chr18	90579664	90579875	0		Gxylt2
chr19	3575666	3576076	0		Gys1
chr19	4012714	4012988	0		Gzf1
chr19	4231636	4231940	0		H2-M10.4
chr19	4333945	4334157	0		H2-M11
chr19	4397021	4397629	0		H6pd
chr19	4811592	4811831	0		Haao
chr19	5023889	5024123	0		Hacd3
chr19	5366259	5366375	0		Hace1
chr19	5366633	5366971	0		Hagh
chr19	5388664	5388866	0		Hapln1
chr19	5424836	5425166	0		Has2
chr19	5489074	5489382	0		Haus2
chr19	5688728	5689122	0		Haus4
chr19	5786424	5786628	0		Haus6
chr19	5803513	5803842	0		Hbp1
chr19	5812090	5812355	0		Hbs1l
chr19	5842617	5842781	0		Hccs
chr19	5878081	5878310	0		Hcn4
chr19	5894066	5894284	0		Hdac1
chr19	5912780	5912999	0		Hdac11
chr19	6046376	6046645	0		Hdac4
chr19	6241408	6241796	0		Hddc3
chr19	6268278	6268379	0		Hdgf
chr19	6377806	6378078	0		Hdgfl1
chr19	6577271	6577359	0		Hdhd2
chr19	6921794	6922147	0		Hdhd3
chr19	6979744	6980236	0		Hdhd5
chr19	6992430	6992694	0		Heatr3
chr19	7217566	7217940	0		Heatr5b
chr19	7483251	7483540	0		Hectd2
chr19	8712930	8713178	0		Hepacam2
chr19	8741270	8741459	0		Herpud1
chr19	8741638	8741861	0		Hes1
chr19	8786238	8786499	0		Hes2
chr19	8802206	8802513	0		Hes6
chr19	8839213	8839537	0		Hexim1
chr19	8897905	8898232	0		Hexim2
chr19	10182727	10183187	0		Hey1
chr19	10577061	10577285	0		Hfm1
chr19	10602966	10603151	0		Hgf
chr19	10605286	10605702	0		Hgs
chr19	10719736	10720073	0		Hibadh
chr19	10894961	10895315	0		Hic1
chr19	11965107	11965861	0		Hif1an
chr19	12795517	12795800	0		Higd1a
chr19	12796085	12796382	0		Higd2a
chr19	14123349	14123506	0		Hint2
chr19	14240742	14240976	0		Hipk4
chr19	14247051	14247287	0		Hist1h1a
chr19	15924930	15925218	0		Hist1h1c
chr19	15984866	15985146	0		Hist1h1d
chr19	16780913	16781178	0		Hist1h2ac
chr19	18670585	18671004	0		Hist1h2ad
chr19	19111123	19111439	0		Hist1h2ae
chr19	20796620	20796887	0		Hist1h2ah
chr19	21652961	21653185	0		Hist1h2ao
chr19	22884117	22884263	0		Hist1h2ap
chr19	23140697	23140938	0		Hist1h2bc
chr19	24135064	24135253	0		Hist1h2bg
chr19	24634734	24634951	0		Hist1h2bk
chr19	25672166	25672386	0		Hist1h2bq
chr19	27018384	27018546	0		Hist1h2br
chr19	29101118	29101448	0		Hist1h3a
chr19	29470714	29470979	0		Hist1h3d
chr19	30843381	30843573	0		Hist1h3e
chr19	31765229	31765348	0		Hist1h4a
chr19	31769535	31769769	0		Hist1h4f
chr19	34877958	34878138	0		Hist1h4m
chr19	34878174	34878592	0		Hist1h4n
chr19	34922183	34922569	0		Hist2h2bb
chr19	36409538	36409781	0		Hist3h2a
chr19	36538677	36538770	0		Hivep2
chr19	36834051	36834258	0		Hivep3
chr19	40588340	40588638	0		Hjurp
chr19	41802019	41802256	0		Hk1
chr19	42090139	42090521	0		Hlcs
chr19	42518660	42518895	0		Hlf
chr19	43674791	43675285	0		Hlx
chr19	44293658	44294028	0		Hmbox1
chr19	44562698	44562868	0		Hmg20a
chr19	44930972	44931169	0		Hmg20b
chr19	45058240	45058715	0		Hmga2
chr19	45155216	45155492	0		Hmgb1
chr19	45734765	45735019	0		Hmgcl
chr19	45998536	45998712	0		Hmgcs1
chr19	46014615	46014826	0		Hmox1
chr19	46056369	46056581	0		Hmx1
chr19	46075704	46076013	0		Hn1l
chr19	46152245	46152666	0		Hnrnpa1
chr19	46304458	46304658	0		Hnrnpa2b1
chr19	46338594	46338804	0		Hnrnpf
chr19	46395083	46395353	0		Hnrnph1
chr19	46396691	46396968	0		Hnrnph3
chr19	46598808	46599101	0		Hnrnpl
chr19	47537034	47537274	0		Hook1
chr19	47865601	47865836	0		Hook2
chr19	48136277	48136506	0		Hormad1
chr19	48630847	48631241	0		Hoxb6
chr19	51207389	51207602	0		Hoxb7
chr19	53264093	53264299	0		Hoxc13
chr19	53314243	53314432	0		Hoxc6
chr19	54383502	54383653	0		Hoxc8
chr19	56445922	56446120	0		Hpf1
chr19	56822059	56822412	0		Hps6
chr19	56919733	56919908	0		Hrasls
chr19	57360642	57360998	0		Hs3st2
chr19	58309939	58310236	0		Hs3st3b1
chr19	59259869	59260084	0		Hs6st1
chr19	60755837	60755939	0		Hs6st3
chr19	60889670	60889863	0		Hsbp1
chr19	61140777	61140960	0		Hsd17b11
chr2	3419060	3419246	0		Hsd17b3
chr2	4101789	4101999	0		Hsd17b4
chr2	4253431	4253662	0		Hsdl2
chr2	4551937	4552167	0		Hsf5
chr2	4555274	4555573	0		Hsp90ab1
chr2	4651998	4652254	0		Hspa2
chr2	5895255	5895552	0		Hspa4
chr2	5950915	5951195	0		Hspa5
chr2	7222971	7223104	0		Hspa9
chr2	10276211	10276501	0		Hspb1
chr2	11374984	11375342	0		Hspb3
chr2	11777542	11777871	0		Hsph1
chr2	13450481	13450824	0		Htra2
chr2	13558642	13558998	0		Htra3
chr2	19657498	19657825	0		Hyls1
chr2	21204993	21205269	0		Ica1
chr2	21918323	21918742	0		Ice1
chr2	22029498	22029691	0		Ick
chr2	22587288	22587458	0		Icmt
chr2	22589115	22590405	0		Id1
chr2	24975865	24976214	0		Id2
chr2	25180536	25180770	0		Id3
chr2	25211417	25211646	0		Id4
chr2	25262435	25262664	0		Ier2
chr2	25574901	25575060	0		Ier5l
chr2	25983084	25983617	0		Iffo1
chr2	26139944	26140127	0		Ifi35
chr2	26646932	26647171	0		Ifna13
chr2	27009694	27010044	0		Ifnar1
chr2	27442214	27442584	0		Ifng
chr2	27572809	27573396	0		Ifrd2
chr2	27634068	27634366	0		Ift140
chr2	28384885	28385178	0		Ift22
chr2	28517275	28517542	0		Ift27
chr2	28533333	28533451	0		Ift80
chr2	28797383	28797768	0		Igdcc3
chr2	28974565	28974796	0		Igf1r
chr2	28980217	28980701	0		Igfbp5
chr2	29033903	29034175	0		Igfbp7
chr2	29060066	29060329	0		Igsf10
chr2	30093665	30093893	0		Igsf11
chr2	30133699	30133797	0		Igsf21
chr2	30237464	30237707	0		Igsf3
chr2	30286161	30286444	0		Igsf9
chr2	30474162	30474461	0		Igsf9b
chr2	30657881	30658134	0		Ikzf3
chr2	30807568	30808049	0		Il10
chr2	31746910	31747194	0		Il10rb
chr2	32087854	32088123	0		Il17b
chr2	32095268	32095789	0		Il4i1
chr2	32423834	32424230	0		Il9
chr2	32451407	32451618	0		Il9r
chr2	32451969	32452332	0		Ildr2
chr2	32535015	32535400	0		Ilkap
chr2	32727432	32727747	0		Immp2l
chr2	32757073	32757330	0		Immt
chr2	32847257	32847420	0		Imp4
chr2	33131032	33131432	0		Impa2
chr2	33215777	33216067	0		Inf2
chr2	33316736	33316898	0		Ing4
chr2	34288681	34289043	0		Inip
chr2	34771707	34772005	0		Inpp4a
chr2	35336920	35337174	0		Inpp5a
chr2	35662107	35662277	0		Inpp5b
chr2	36049310	36049516	0		Inpp5f
chr2	37358699	37359028	0		Insig1
chr2	39005107	39005271	0		Insl5
chr2	43454583	43454897	0		Insr
chr2	44222348	44222632	0		Ints1
chr2	48949129	48949543	0		Ints13
chr2	49452894	49453092	0		Ints4
chr2	49620659	49620845	0		Ints6
chr2	51036350	51036596	0		Ints7
chr2	51149083	51149269	0		Ints8
chr2	53009409	53009664	0		Ints9
chr2	53681319	53681536	0		Invs
chr2	59404032	59404461	0		Ip6k1
chr2	60383243	60383392	0		Ipcef1
chr2	65931842	65932065	0		Ipmk
chr2	65982207	65982330	0		Ipo11
chr2	67257408	67257642	0		Iqcb1
chr2	67903923	67904067	0		Iqce
chr2	69206099	69206427	0		Iqcg
chr2	70876874	70877068	0		Iqcj
[truncated: 2,560 more rows]

## Sheet: 37 Runx3_noRBS HCT
S4 Table. 37 Runx3_noRBS HCT
	Down or up regulated in Runx3-/-	Runx3_noRBS peak in		Runx3_noRBS peaks overlapping with:					TF motifs	Expressed in Faure 2020 DRG neuron clusters
			None	Brn3a	Isl1	Brn3a+Isl1	ATAC	H3K27ac
1810043H04Rik	Up	Promoter				1	1	1	noBRNF, noLHXF
Adamts17	Down	Promoter		1			1		yesBRNF, yesLHXF	cluster 9
Adcy4	Up	Promoter			1				noLHXF
Atxn10	Up	Intron 10				1	1	1	yesBRNF, noLHXF	clusters 9, 10, 11
Cd36	Up	Intergenic		1			1		noBRNF
Cst3	Up	Promoter	1				1	1		clusters 7, 9, 10, 11
Ctdspl	Down	Promoter		1			1	1	noBRNF	cluster 9			Genes with 2 Runx3_noRBS peaks
Ctdspl		Intron 11			1				yesLHXF
Ctss	Up	Intron 7				1	1		yesBRNF, yes LHXF
Dio3	Down	Intergenic				1	1	1	yesBRNF, yes LHXF	clusters 9, 10, 11
Dnm2	Up	Promoter		1			1	1	noBRNF
Faim2	Down	Intergenic				1	1	1	yesBRNF, no LHXF	clusters 9, 11
Fam46c	Up	Promoter	1				1	1
Fcgr1	Up	Intergenic	1				1	1
Fh1	Up	Promoter		1			1	1	yesBRNF
H6pd	Up	Promoter	1				1	1
Itih5	Up	Intergenic		1			1	1	noBRNF
Krt18	Up	Intergenic	1				1	1
Ltc4s	Up	Intron 4		1			1	1	noBRNF
Mrpl34	Up	Promoter		1			1	1	noBRNF	clusters 7, 9, 10
Mybpc1	Up	Promoter		1			1		yesBRNF
Ndrg1	Down	Promoter		1			1	1	noBRNF	cluster 7
Ndrg1		Promoter					1	1
Nwd2	Up	Intergenic				1	1		yesBRNF, yes LHXF	cluster 7
Nwd2		Intergenic				1	1	1	yesBRNF, yes LHXF
P2ry6	Up	Intergenic				1	1	1	yesBRNF, yes LHXF
P4ha2	Down	Intron 5					1	1		clusters 7, 9
Pam	Down	Intron 1				1	1	1	yesBRNF, yes LHXF	clusters 9, 11
Pcbp3	Down	Promoter				1	1	1	noBRNF, yes LHXF	cluster 9, 10, 11
Pcbp3		Intron 1				1	1	1	yesBRNF, yes LHXF
Pcp4	Down	Intron 2				1	1		yesBRNF, yes LHXF	clusters 9, 11
Rassf7	Up	Promoter	1				1	1		cluster 9
Rgs4	Down	Intergenic				1	1	1	noBRNF, yes LHXF	cluster 7
Shkbp1	Up	Promoter	1				1	1
Slc6a15	Down	Intron 1		1			1	1	noBRNF	cluster 7, 9, 10, 11
Spns3	Up	Intergenic	1				1	1
Sst	Up	Intergenic	1				1	1
Suv420h2	Up	Promoter		1			1	1	noBRNF
Tyrobp	Up	Intergenic	1				1	1
Ube2c	Up	Promoter		1			1	1	noBRNF
Uhrf1	Up	Promoter		1			1	1	noBRNF
